# Supplementary material for: Adaptive regularized spectral reduction for stabilizing ill-conditioned bone-conducted speech signals
Source: PeerJ Comput Sci. 2025 May 20;11:e2906. doi: 10.7717/peerj-cs.2906 (PMC12192814; doi:10.7717/peerj-cs.2906)
Supplement: Supplemental Information 1 [file peerj-cs-11-2906-s001.zip]

Archive with 148 entries (132 files):
- BC SPEECH/
- __MACOSX/._BC SPEECH
- BC SPEECH/.DS_Store
- __MACOSX/BC SPEECH/._.DS_Store
- BC SPEECH/requirements.txt
- __MACOSX/BC SPEECH/._requirements.txt
- BC SPEECH/path.sh
- __MACOSX/BC SPEECH/._path.sh
- BC SPEECH/README.md
- __MACOSX/BC SPEECH/._README.md
- BC SPEECH/results/
- __MACOSX/BC SPEECH/._results
- BC SPEECH/model/
- __MACOSX/BC SPEECH/._model
- BC SPEECH/cmd.sh
- __MACOSX/BC SPEECH/._cmd.sh
- BC SPEECH/preprocessing/
- __MACOSX/BC SPEECH/._preprocessing
- BC SPEECH/data/
- __MACOSX/BC SPEECH/._data
- BC SPEECH/conf/
- __MACOSX/BC SPEECH/._conf
- BC SPEECH/test.sh
- __MACOSX/BC SPEECH/._test.sh
- BC SPEECH/.idea/
- __MACOSX/BC SPEECH/._.idea
- BC SPEECH/results/model.json
- __MACOSX/BC SPEECH/results/._model.json
- BC SPEECH/results/.DS_Store
- __MACOSX/BC SPEECH/results/._.DS_Store
- BC SPEECH/model/decoder.py
- __MACOSX/BC SPEECH/model/._decoder.py
- BC SPEECH/model/e2e_asr_conformer_mmt.py
- __MACOSX/BC SPEECH/model/._e2e_asr_conformer_mmt.py
- BC SPEECH/model/attention.py
- __MACOSX/BC SPEECH/model/._attention.py
- BC SPEECH/model/subsampling.py
- __MACOSX/BC SPEECH/model/._subsampling.py
- BC SPEECH/model/ctc.py
- __MACOSX/BC SPEECH/model/._ctc.py
- BC SPEECH/model/__init__.py
- __MACOSX/BC SPEECH/model/.___init__.py
- BC SPEECH/model/encoder.py
- __MACOSX/BC SPEECH/model/._encoder.py
- BC SPEECH/model/decoder_layer.py
- __MACOSX/BC SPEECH/model/._decoder_layer.py
- BC SPEECH/preprocessing/.DS_Store
- __MACOSX/BC SPEECH/preprocessing/._.DS_Store
- BC SPEECH/preprocessing/feat/
- __MACOSX/BC SPEECH/preprocessing/._feat
- BC SPEECH/preprocessing/__init__.py
- __MACOSX/BC SPEECH/preprocessing/.___init__.py
- BC SPEECH/preprocessing/utils/
- __MACOSX/BC SPEECH/preprocessing/._utils
- BC SPEECH/preprocessing/data_prep.py
- __MACOSX/BC SPEECH/preprocessing/._data_prep.py
- BC SPEECH/preprocessing/cat_data_inch.py
- __MACOSX/BC SPEECH/preprocessing/._cat_data_inch.py
- BC SPEECH/preprocessing/modules/
- __MACOSX/BC SPEECH/preprocessing/._modules
- BC SPEECH/data/.DS_Store
- __MACOSX/BC SPEECH/data/._.DS_Store
- BC SPEECH/data/minidataset/
- __MACOSX/BC SPEECH/data/._minidataset
- BC SPEECH/data/feature/
- __MACOSX/BC SPEECH/data/._feature
- BC SPEECH/conf/decode.yaml
- __MACOSX/BC SPEECH/conf/._decode.yaml
- BC SPEECH/.idea/abc_asr.iml
- __MACOSX/BC SPEECH/.idea/._abc_asr.iml
- BC SPEECH/.idea/inspectionProfiles/
- __MACOSX/BC SPEECH/.idea/._inspectionProfiles
- BC SPEECH/.idea/vcs.xml
- __MACOSX/BC SPEECH/.idea/._vcs.xml
- BC SPEECH/.idea/.gitignore
- __MACOSX/BC SPEECH/.idea/._.gitignore
- BC SPEECH/.idea/modules.xml
- __MACOSX/BC SPEECH/.idea/._modules.xml
- BC SPEECH/.idea/misc.xml
- __MACOSX/BC SPEECH/.idea/._misc.xml
- BC SPEECH/.idea/deployment.xml
- __MACOSX/BC SPEECH/.idea/._deployment.xml
- BC SPEECH/preprocessing/feat/__init__.py
- __MACOSX/BC SPEECH/preprocessing/feat/.___init__.py
- BC SPEECH/preprocessing/feat/spectrom.py
- __MACOSX/BC SPEECH/preprocessing/feat/._spectrom.py
- BC SPEECH/preprocessing/feat/feats_utils.py
- __MACOSX/BC SPEECH/preprocessing/feat/._feats_utils.py
- BC SPEECH/preprocessing/utils/set_config.py
- __MACOSX/BC SPEECH/preprocessing/utils/._set_config.py
- BC SPEECH/preprocessing/utils/.DS_Store
- __MACOSX/BC SPEECH/preprocessing/utils/._.DS_Store
- BC SPEECH/preprocessing/utils/__init__.py
- __MACOSX/BC SPEECH/preprocessing/utils/.___init__.py
- BC SPEECH/preprocessing/utils/spm_utils.py
- __MACOSX/BC SPEECH/preprocessing/utils/._spm_utils.py
- BC SPEECH/preprocessing/utils/validate.py
- __MACOSX/BC SPEECH/preprocessing/utils/._validate.py
- BC SPEECH/preprocessing/utils/io_utils.py
- __MACOSX/BC SPEECH/preprocessing/utils/._io_utils.py
- BC SPEECH/preprocessing/utils/decorators.py
- __MACOSX/BC SPEECH/preprocessing/utils/._decorators.py
- BC SPEECH/preprocessing/modules/DataStructure.py
- __MACOSX/BC SPEECH/preprocessing/modules/._DataStructure.py
- BC SPEECH/preprocessing/modules/.DS_Store
- __MACOSX/BC SPEECH/preprocessing/modules/._.DS_Store
- BC SPEECH/preprocessing/modules/data2json.py
- __MACOSX/BC SPEECH/preprocessing/modules/._data2json.py
- BC SPEECH/preprocessing/modules/TextProcessor.py
- __MACOSX/BC SPEECH/preprocessing/modules/._TextProcessor.py
- BC SPEECH/preprocessing/modules/__init__.py
- __MACOSX/BC SPEECH/preprocessing/modules/.___init__.py
- BC SPEECH/preprocessing/modules/Logger.py
- __MACOSX/BC SPEECH/preprocessing/modules/._Logger.py
- BC SPEECH/preprocessing/modules/FeatureModules.py
- __MACOSX/BC SPEECH/preprocessing/modules/._FeatureModules.py
- BC SPEECH/preprocessing/modules/DataGenerator/
- __MACOSX/BC SPEECH/preprocessing/modules/._DataGenerator
- BC SPEECH/data/minidataset/.DS_Store
- __MACOSX/BC SPEECH/data/minidataset/._.DS_Store
- BC SPEECH/data/minidataset/script/
- __MACOSX/BC SPEECH/data/minidataset/._script
- BC SPEECH/data/minidataset/audio/
- __MACOSX/BC SPEECH/data/minidataset/._audio
- BC SPEECH/data/feature/cmvn_air_ns.npy
- __MACOSX/BC SPEECH/data/feature/._cmvn_air_ns.npy
- BC SPEECH/data/feature/cmvn_bone.npy
- __MACOSX/BC SPEECH/data/feature/._cmvn_bone.npy
- BC SPEECH/data/feature/cmvn_air.npy
- __MACOSX/BC SPEECH/data/feature/._cmvn_air.npy
- BC SPEECH/data/feature/char_dict.txt
- __MACOSX/BC SPEECH/data/feature/._char_dict.txt
- BC SPEECH/.idea/inspectionProfiles/profiles_settings.xml
- __MACOSX/BC SPEECH/.idea/inspectionProfiles/._profiles_settings.xml
- BC SPEECH/.idea/inspectionProfiles/Project_Default.xml
- __MACOSX/BC SPEECH/.idea/inspectionProfiles/._Project_Default.xml
- BC SPEECH/preprocessing/modules/DataGenerator/BoneConductNSDataGenerator.py
- __MACOSX/BC SPEECH/preprocessing/modules/DataGenerator/._BoneConductNSDataGenerator.py
- BC SPEECH/preprocessing/modules/DataGenerator/BoneConductDataGenerator.py
- __MACOSX/BC SPEECH/preprocessing/modules/DataGenerator/._BoneConductDataGenerator.py
- BC SPEECH/preprocessing/modules/DataGenerator/__init__.py
- __MACOSX/BC SPEECH/preprocessing/modules/DataGenerator/.___init__.py
- BC SPEECH/preprocessing/modules/DataGenerator/data_generator.py
- __MACOSX/BC SPEECH/preprocessing/modules/DataGenerator/._data_generator.py
- BC SPEECH/data/minidataset/script/Speaker8_C.txt
- __MACOSX/BC SPEECH/data/minidataset/script/._Speaker8_C.txt
- BC SPEECH/data/minidataset/audio/Speaker8_C_0.wav
- __MACOSX/BC SPEECH/data/minidataset/audio/._Speaker8_C_0.wav
