# Supplementary material for: Adaptive regularized spectral reduction for stabilizing ill-conditioned bone-conducted speech signals
Source: PeerJ Comput Sci. 2025 May 20;11:e2906. doi: 10.7717/peerj-cs.2906 (PMC12192814; doi:10.7717/peerj-cs.2906)
Supplement: Supplemental Information 1 [file peerj-cs-11-2906-s001.zip › BC SPEECH/path.sh]

MAIN_ROOT=${ESPNETROOT}
KALDI_ROOT=${MAIN_ROOT}/tools/kaldi
#
[ -f $KALDI_ROOT/tools/env.sh ] && . $KALDI_ROOT/tools/env.sh
export PATH=$PWD/utils/:$KALDI_ROOT/tools/openfst/bin:$KALDI_ROOT/tools/sctk/bin:$PWD:$PATH
[ ! -f $KALDI_ROOT/tools/config/common_path.sh ] && echo >&2 "The standard file $KALDI_ROOT/tools/config/common_path.sh is not present -> Exit!" && exit 1
. $KALDI_ROOT/tools/config/common_path.sh
export LC_ALL=C

export LD_LIBRARY_PATH=${LD_LIBRARY_PATH}:$MAIN_ROOT/tools/chainer_ctc/ext/warp-ctc/build
#if [ -e $MAIN_ROOT/tools/venv/etc/profile.d/conda.sh ]; then
#    source $MAIN_ROOT/tools/venv/etc/profile.d/conda.sh && conda deactivate && conda activate
#else
#    source $MAIN_ROOT/tools/venv/bin/activate
#fi
export PATH=$MAIN_ROOT/utils:$MAIN_ROOT/espnet/bin:$PATH

export OMP_NUM_THREADS=1

# NOTE(kan-bayashi): Use UTF-8 in Python to avoid UnicodeDecodeError when LC_ALL=C
export PYTHONIOENCODING=UTF-8
