# Supplementary material for: Adaptive regularized spectral reduction for stabilizing ill-conditioned bone-conducted speech signals
Source: PeerJ Comput Sci. 2025 May 20;11:e2906. doi: 10.7717/peerj-cs.2906 (PMC12192814; doi:10.7717/peerj-cs.2906)
Supplement: Supplemental Information 1 [file peerj-cs-11-2906-s001.zip › BC SPEECH/README.md]

## Multi-modal Speech Recognition for ABCS Corpus

 This respository is the official implementation of "[End-to-End Multi-Modal Speech Recognition on an Air and Bone Conducted Speech Corpus](https://ieeexplore.ieee.org/stamp/stamp.jsp?tp=&arnumber=9961873)" for TASLP 2023. 


### Installation

1. If you just need the module only, run

   ```
   pip install espnet
   ```

   first, and you can use the modules in `abc_asr/model`.

2. If you want to do full experiments, you need to correctly install ESPnet and kaldi first. See [Installation](https://espnet.github.io/espnet/installation.html).

   Next, run

   ```
   pip install -r requirements.txt
   ```

   to install the required packages.


### Data Preparation

1. Download dataset.

   Download the ABCS Corpus here: [Links](https://github.com/wangmou21/abcs?tab=readme-ov-file).

   Download the noisy air conducted data (`ns_air_data.zip`) here: [[Onedrive](https://mailnwpueducn-my.sharepoint.com/:u:/g/personal/jqchen_mail_nwpu_edu_cn/EZShUMFoYnlPo-WwZ2DXZbgB-3gmW7sUoRLdCR7Z4vuF1A?e=zuH0L4)] or [[Baidu Cloud](https://pan.baidu.com/s/1Q__uDxhqsO9TR5EXpW7eiw?pwd=9stk)]

   Unzip the noisy data into ABCS's directory:

   ```
   unzip -d <ABCS dir>/Audio/ ns_air_data.zip
   ```

2. Execute the data preparation script.

   For inference only:

   ```
   python3 data_prep --dataset_root <ABCS dir> --test
   ```

   For full experiments:

   ```
   python3 data_prep --dataset_root <ABCS dir>
   ```

   

### Inference

1. Ensure that  kaldi and ESPnet are properly installed on your environment. Next,  have correctly adjust the third line in `test.sh`:

    ```
    export ESPNETROOT=<Your Espnet Root>
    ```

2. Download the model parameters file here [[Onedrive](https://mailnwpueducn-my.sharepoint.com/:u:/g/personal/jqchen_mail_nwpu_edu_cn/EWmrzNQfDf1FmZ7JIyx9xqsBaTOcgVR8Zou2x3hAvqWH2g)] or [[Baidu Cloud](https://pan.baidu.com/s/1FGncmBcVP29WCeLWzzaEiw?pwd=1alm)]

    ```
    mv model.acc.best <Your Path>/abc_asr/results
    ```

3. Run

    ```
    bash test.sh
    ```


### Results (CER %)

|                  | SNR=-5dB | SNR=0dB | SNR=5dB | SNR=10dB | SNR=15dB | SNR=20dB | Clean |
| ---------------- | -------- | ------- | ------- | -------- | -------- | -------- | ----- |
| The proposed MMT | 17.5     | 14.9    | 11.8    | 9.4      | 7.9      | 7.1      | 6.7   |


### TODO

The training pipeline.


### Citing

If you found this code helpful, please consider citing it as follows:

```
@ARTICLE{9961873,
  author={Wang, Mou and Chen, Junqi and Zhang, Xiao-Lei and Rahardja, Susanto},
  journal={IEEE/ACM Transactions on Audio, Speech, and Language Processing}, 
  title={End-to-End Multi-Modal Speech Recognition on an Air and Bone Conducted Speech Corpus}, 
  year={2023},
  volume={31},
  number={},
  pages={513-524},
  keywords={Speech recognition;Speech processing;Signal to noise ratio;Spectrogram;Headphones;Microphones;Synchronization;Speech recognition;multi-modal speech processing;bone conduction;air- and bone-conducted speech corpus},
  doi={10.1109/TASLP.2022.3224305}}
```
