# Supplementary material for: Adaptive regularized spectral reduction for stabilizing ill-conditioned bone-conducted speech signals
Source: PeerJ Comput Sci. 2025 May 20;11:e2906. doi: 10.7717/peerj-cs.2906 (PMC12192814; doi:10.7717/peerj-cs.2906)
Supplement: Supplemental Information 1 [file peerj-cs-11-2906-s001.zip › BC SPEECH/results/model.json]

[
    80,
    5209,
    {
        "accum_grad": 1,
        "adim": 256,
        "aheads": 4,
        "apply_uttmvn": true,
        "backend": "pytorch",
        "badim": 320,
        "batch_bins": 0,
        "batch_count": "auto",
        "batch_frames_in": 0,
        "batch_frames_inout": 0,
        "batch_frames_out": 0,
        "batch_size": 128,
        "bdropout_rate": 0.0,
        "beam_size": 4,
        "blayers": 2,
        "bnmask": 2,
        "bprojs": 300,
        "btype": "blstmp",
        "bunits": 300,
        "char_list": [
            "<blank>",
            "<unk>",
            "'",
            "<space>",
            "A",
            "B",
            "C",
            "D",
            "E",
            "F",
            "G",
            "H",
            "I",
            "J",
            "K",
            "L",
            "M",
            "N",
            "O",
            "P",
            "Q",
            "R",
            "S",
            "T",
            "U",
            "V",
            "W",
            "X",
            "Y",
            "Z",
            "㶧",
            "䶮",
            "一",
            "丁",
            "七",
            "万",
            "丈",
            "三",
            "上",
            "下",
            "不",
            "与",
            "丐",
            "丑",
            "专",
            "且",
            "丕",
            "世",
            "丘",
            "丙",
            "业",
            "丛",
            "东",
            "丝",
            "丞",
            "丢",
            "两",
            "严",
            "丧",
            "个",
            "丫",
            "中",
            "丰",
            "串",
            "临",
            "丸",
            "丹",
            "为",
            "主",
            "丽",
            "举",
            "乃",
            "久",
            "么",
            "义",
            "之",
            "乌",
            "乍",
            "乎",
            "乏",
            "乐",
            "乒",
            "乓",
            "乔",
            "乖",
            "乘",
            "乙",
            "九",
            "乞",
            "也",
            "习",
            "乡",
            "书",
            "买",
            "乱",
            "乳",
            "乾",
            "了",
            "予",
            "争",
            "事",
            "二",
            "于",
            "亏",
            "云",
            "互",
            "五",
            "井",
            "亘",
            "亚",
            "些",
            "亟",
            "亡",
            "亢",
            "交",
            "亥",
            "亦",
            "产",
            "亨",
            "亩",
            "享",
            "京",
            "亭",
            "亮",
            "亲",
            "亳",
            "亵",
            "人",
            "亿",
            "什",
            "仁",
            "仄",
            "仅",
            "仆",
            "仇",
            "今",
            "介",
            "仍",
            "从",
            "仑",
            "仓",
            "仔",
            "仕",
            "他",
            "仗",
            "付",
            "仙",
            "仞",
            "仟",
            "仡",
            "代",
            "令",
            "以",
            "仨",
            "仪",
            "们",
            "仰",
            "仲",
            "件",
            "价",
            "任",
            "份",
            "仿",
            "企",
            "伉",
            "伊",
            "伍",
            "伎",
            "伏",
            "伐",
            "休",
            "众",
            "优",
            "伙",
            "会",
            "伞",
            "伟",
            "传",
            "伢",
            "伤",
            "伦",
            "伪",
            "伫",
            "伯",
            "估",
            "伴",
            "伶",
            "伸",
            "伺",
            "似",
            "伽",
            "佃",
            "但",
            "位",
            "低",
            "住",
            "佐",
            "佑",
            "体",
            "何",
            "佗",
            "佘",
            "余",
            "佚",
            "佛",
            "作",
            "佝",
            "佟",
            "你",
            "佣",
            "佩",
            "佬",
            "佯",
            "佰",
            "佳",
            "佶",
            "佻",
            "佼",
            "使",
            "侃",
            "侄",
            "侈",
            "例",
            "侍",
            "侏",
            "侑",
            "侗",
            "供",
            "依",
            "侠",
            "侣",
            "侥",
            "侦",
            "侧",
            "侨",
            "侬",
            "侮",
            "侯",
            "侵",
            "便",
            "促",
            "俄",
            "俊",
            "俎",
            "俏",
            "俐",
            "俑",
            "俗",
            "俘",
            "俚",
            "保",
            "俞",
            "俟",
            "信",
            "俨",
            "俩",
            "俪",
            "俭",
            "修",
            "俯",
            "俱",
            "俸",
            "俺",
            "俾",
            "倌",
            "倍",
            "倒",
            "倔",
            "倘",
            "候",
            "倚",
            "倜",
            "借",
            "倡",
            "倦",
            "倩",
            "倪",
            "倭",
            "债",
            "值",
            "倾",
            "偃",
            "假",
            "偈",
            "偌",
            "偎",
            "偏",
            "偓",
            "偕",
            "做",
            "停",
            "健",
            "偶",
            "偷",
            "偻",
            "偿",
            "傀",
            "傅",
            "傍",
            "傣",
            "傥",
            "储",
            "催",
            "傲",
            "傻",
            "像",
            "僚",
            "僧",
            "僮",
            "僵",
            "僻",
            "儋",
            "儒",
            "儡",
            "儿",
            "兀",
            "允",
            "元",
            "兄",
            "充",
            "兆",
            "先",
            "光",
            "克",
            "免",
            "兑",
            "兔",
            "兖",
            "党",
            "兜",
            "兢",
            "入",
            "全",
            "八",
            "公",
            "六",
            "兮",
            "兰",
            "共",
            "关",
            "兴",
            "兵",
            "其",
            "具",
            "典",
            "兹",
            "养",
            "兼",
            "兽",
            "冀",
            "内",
            "冈",
            "冉",
            "册",
            "再",
            "冒",
            "冕",
            "冗",
            "写",
            "军",
            "农",
            "冠",
            "冢",
            "冤",
            "冥",
            "冬",
            "冯",
            "冰",
            "冲",
            "决",
            "况",
            "冶",
            "冷",
            "冻",
            "冼",
            "冽",
            "净",
            "凄",
            "准",
            "凇",
            "凉",
            "凋",
            "凌",
            "减",
            "凑",
            "凛",
            "凝",
            "几",
            "凡",
            "凤",
            "凭",
            "凯",
            "凰",
            "凳",
            "凶",
            "凸",
            "凹",
            "出",
            "击",
            "函",
            "凿",
            "刀",
            "刁",
            "刃",
            "分",
            "切",
            "刊",
            "刍",
            "刎",
            "刑",
            "划",
            "列",
            "刘",
            "则",
            "刚",
            "创",
            "初",
            "删",
            "判",
            "刨",
            "利",
            "别",
            "刮",
            "到",
            "制",
            "刷",
            "券",
            "刹",
            "刺",
            "刻",
            "刽",
            "剁",
            "剂",
            "剃",
            "削",
            "剌",
            "前",
            "剐",
            "剑",
            "剔",
            "剖",
            "剜",
            "剥",
            "剧",
            "剩",
            "剪",
            "副",
            "割",
            "剽",
            "剿",
            "劈",
            "力",
            "劝",
            "办",
            "功",
            "加",
            "务",
            "劣",
            "动",
            "助",
            "努",
            "劫",
            "劭",
            "励",
            "劲",
            "劳",
            "劵",
            "劾",
            "势",
            "勃",
            "勇",
            "勉",
            "勋",
            "勐",
            "勒",
            "勘",
            "募",
            "勤",
            "勺",
            "勾",
            "勿",
            "匀",
            "包",
            "匆",
            "匈",
            "匏",
            "匕",
            "化",
            "北",
            "匙",
            "匝",
            "匠",
            "匡",
            "匣",
            "匪",
            "匮",
            "匹",
            "区",
            "医",
            "匾",
            "匿",
            "十",
            "千",
            "升",
            "午",
            "卉",
            "半",
            "华",
            "协",
            "卑",
            "卒",
            "卓",
            "单",
            "卖",
            "南",
            "博",
            "卜",
            "卞",
            "占",
            "卡",
            "卢",
            "卤",
            "卦",
            "卧",
            "卫",
            "卯",
            "印",
            "危",
            "卲",
            "即",
            "却",
            "卵",
            "卷",
            "卸",
            "卿",
            "厂",
            "厄",
            "厅",
            "历",
            "厉",
            "压",
            "厌",
            "厕",
            "厘",
            "厚",
            "厝",
            "原",
            "厢",
            "厥",
            "厦",
            "厨",
            "厩",
            "厮",
            "去",
            "县",
            "叁",
            "参",
            "又",
            "叉",
            "及",
            "友",
            "双",
            "反",
            "发",
            "叔",
            "取",
            "受",
            "变",
            "叙",
            "叛",
            "叠",
            "口",
            "古",
            "句",
            "另",
            "叨",
            "叩",
            "只",
            "叫",
            "召",
            "叭",
            "叮",
            "可",
            "台",
            "叱",
            "史",
            "右",
            "叵",
            "叶",
            "号",
            "司",
            "叹",
            "叼",
            "叽",
            "吁",
            "吃",
            "各",
            "吆",
            "合",
            "吉",
            "吊",
            "吋",
            "同",
            "名",
            "后",
            "吏",
            "吐",
            "向",
            "吒",
            "吓",
            "吕",
            "吖",
            "吗",
            "君",
            "吝",
            "吞",
            "吟",
            "吠",
            "否",
            "吧",
            "吨",
            "吩",
            "含",
            "听",
            "吭",
            "吮",
            "启",
            "吱",
            "吴",
            "吵",
            "吸",
            "吹",
            "吻",
            "吼",
            "吾",
            "呀",
            "呃",
            "呆",
            "呈",
            "告",
            "呐",
            "呕",
            "呗",
            "员",
            "呛",
            "呜",
            "呢",
            "呦",
            "周",
            "呱",
            "呲",
            "味",
            "呵",
            "呷",
            "呸",
            "呻",
            "呼",
            "命",
            "咀",
            "咂",
            "咄",
            "咆",
            "咋",
            "和",
            "咎",
            "咏",
            "咐",
            "咒",
            "咔",
            "咕",
            "咖",
            "咘",
            "咙",
            "咚",
            "咝",
            "咣",
            "咤",
            "咦",
            "咧",
            "咨",
            "咩",
            "咪",
            "咫",
            "咬",
            "咭",
            "咯",
            "咱",
            "咳",
            "咸",
            "咻",
            "咽",
            "哀",
            "品",
            "哂",
            "哄",
            "哆",
            "哇",
            "哈",
            "哉",
            "响",
            "哎",
            "哐",
            "哑",
            "哒",
            "哔",
            "哕",
            "哗",
            "哟",
            "哥",
            "哦",
            "哨",
            "哩",
            "哪",
            "哭",
            "哮",
            "哲",
            "哺",
            "哼",
            "哽",
            "唁",
            "唆",
            "唇",
            "唉",
            "唏",
            "唐",
            "唑",
            "唛",
            "唠",
            "唢",
            "唤",
            "唧",
            "唬",
            "售",
            "唯",
            "唰",
            "唱",
            "唳",
            "唷",
            "唾",
            "啃",
            "啄",
            "商",
            "啊",
            "啕",
            "啖",
            "啜",
            "啡",
            "啤",
            "啥",
            "啦",
            "啧",
            "啪",
            "啬",
            "啰",
            "啲",
            "啵",
            "啶",
            "啸",
            "啼",
            "啾",
            "喀",
            "喁",
            "喂",
            "喃",
            "善",
            "喆",
            "喇",
            "喉",
            "喊",
            "喋",
            "喔",
            "喘",
            "喜",
            "喝",
            "喟",
            "喧",
            "喱",
            "喳",
            "喵",
            "喷",
            "喻",
            "喽",
            "嗄",
            "嗅",
            "嗑",
            "嗒",
            "嗓",
            "嗔",
            "嗖",
            "嗜",
            "嗝",
            "嗡",
            "嗣",
            "嗤",
            "嗦",
            "嗨",
            "嗪",
            "嗫",
            "嗬",
            "嗯",
            "嗲",
            "嗷",
            "嗽",
            "嘀",
            "嘈",
            "嘉",
            "嘎",
            "嘏",
            "嘘",
            "嘛",
            "嘞",
            "嘟",
            "嘣",
            "嘭",
            "嘱",
            "嘲",
            "嘴",
            "嘶",
            "嘹",
            "嘻",
            "嘿",
            "噌",
            "噎",
            "噗",
            "噘",
            "噙",
            "噜",
            "噢",
            "噤",
            "器",
            "噩",
            "噪",
            "噬",
            "噱",
            "噶",
            "噻",
            "噼",
            "嚎",
            "嚏",
            "嚓",
            "嚣",
            "嚷",
            "嚼",
            "囊",
            "囍",
            "囔",
            "囗",
            "囚",
            "四",
            "回",
            "因",
            "团",
            "囤",
            "囧",
            "囫",
            "园",
            "囯",
            "困",
            "囱",
            "围",
            "囵",
            "囹",
            "固",
            "国",
            "图",
            "圃",
            "圄",
            "圆",
            "圈",
            "土",
            "圣",
            "在",
            "圩",
            "圪",
            "圭",
            "地",
            "圳",
            "圹",
            "场",
            "圻",
            "圾",
            "址",
            "坂",
            "均",
            "坊",
            "坍",
            "坎",
            "坏",
            "坐",
            "坑",
            "块",
            "坚",
            "坛",
            "坝",
            "坞",
            "坟",
            "坠",
            "坡",
            "坤",
            "坦",
            "坨",
            "坩",
            "坪",
            "坭",
            "坯",
            "坳",
            "坷",
            "坻",
            "垂",
            "垃",
            "垄",
            "垅",
            "型",
            "垌",
            "垒",
            "垚",
            "垛",
            "垡",
            "垢",
            "垣",
            "垤",
            "垦",
            "垩",
            "垫",
            "垭",
            "垮",
            "埂",
            "埃",
            "埇",
            "埋",
            "城",
            "埔",
            "埕",
            "埚",
            "埝",
            "域",
            "埠",
            "埭",
            "埸",
            "培",
            "基",
            "堀",
            "堂",
            "堃",
            "堆",
            "堇",
            "堕",
            "堡",
            "堤",
            "堪",
            "堰",
            "堵",
            "堺",
            "塌",
            "塍",
            "塑",
            "塔",
            "塘",
            "塞",
            "填",
            "塬",
            "塾",
            "境",
            "墅",
            "墉",
            "墓",
            "増",
            "墙",
            "增",
            "墟",
            "墨",
            "墩",
            "壁",
            "壑",
            "壕",
            "壤",
            "士",
            "壬",
            "壮",
            "声",
            "壳",
            "壶",
            "壹",
            "处",
            "备",
            "复",
            "夏",
            "夔",
            "夕",
            "外",
            "夙",
            "多",
            "夜",
            "够",
            "大",
            "天",
            "太",
            "夫",
            "夭",
            "央",
            "夯",
            "失",
            "头",
            "夷",
            "夸",
            "夹",
            "夺",
            "奁",
            "奂",
            "奄",
            "奇",
            "奈",
            "奉",
            "奋",
            "奎",
            "奏",
            "契",
            "奔",
            "奕",
            "奖",
            "套",
            "奘",
            "奚",
            "奠",
            "奢",
            "奥",
            "女",
            "奴",
            "奶",
            "奸",
            "她",
            "好",
            "如",
            "妃",
            "妄",
            "妆",
            "妇",
            "妈",
            "妊",
            "妍",
            "妒",
            "妓",
            "妖",
            "妙",
            "妞",
            "妤",
            "妥",
            "妨",
            "妩",
            "妪",
            "妫",
            "妮",
            "妯",
            "妲",
            "妹",
            "妻",
            "妾",
            "姆",
            "姊",
            "始",
            "姐",
            "姑",
            "姓",
            "委",
            "姗",
            "姚",
            "姜",
            "姝",
            "姣",
            "姥",
            "姨",
            "姬",
            "姻",
            "姿",
            "威",
            "娃",
            "娄",
            "娅",
            "娆",
            "娇",
            "娈",
            "娉",
            "娌",
            "娓",
            "娘",
            "娜",
            "娟",
            "娠",
            "娣",
            "娥",
            "娩",
            "娱",
            "娲",
            "娴",
            "娶",
            "娼",
            "婀",
            "婆",
            "婉",
            "婊",
            "婕",
            "婚",
            "婢",
            "婧",
            "婪",
            "婴",
            "婵",
            "婶",
            "婷",
            "婺",
            "婿",
            "媒",
            "媚",
            "媛",
            "媞",
            "媲",
            "媳",
            "嫁",
            "嫂",
            "嫉",
            "嫌",
            "嫒",
            "嫔",
            "嫖",
            "嫚",
            "嫡",
            "嫣",
            "嫦",
            "嫩",
            "嫫",
            "嬅",
            "嬉",
            "嬗",
            "嬛",
            "嬴",
            "嬷",
            "孀",
            "子",
            "孑",
            "孔",
            "孕",
            "字",
            "存",
            "孙",
            "孚",
            "孛",
            "孜",
            "孝",
            "孟",
            "孢",
            "季",
            "孤",
            "学",
            "孩",
            "孪",
            "孬",
            "孰",
            "孱",
            "孳",
            "孵",
            "孺",
            "孽",
            "宁",
            "它",
            "宅",
            "宇",
            "守",
            "安",
            "宋",
            "完",
            "宏",
            "宓",
            "宕",
            "宗",
            "官",
            "宙",
            "定",
            "宛",
            "宜",
            "宝",
            "实",
            "宠",
            "审",
            "客",
            "宣",
            "室",
            "宥",
            "宦",
            "宪",
            "宫",
            "宰",
            "害",
            "宴",
            "宵",
            "家",
            "宸",
            "容",
            "宽",
            "宾",
            "宿",
            "寂",
            "寄",
            "寅",
            "密",
            "寇",
            "富",
            "寐",
            "寒",
            "寓",
            "寝",
            "寞",
            "察",
            "寡",
            "寥",
            "寨",
            "寮",
            "寰",
            "寸",
            "对",
            "寺",
            "寻",
            "导",
            "寿",
            "封",
            "射",
            "尅",
            "将",
            "尉",
            "尊",
            "小",
            "少",
            "尔",
            "尕",
            "尖",
            "尘",
            "尚",
            "尝",
            "尤",
            "尧",
            "尬",
            "就",
            "尴",
            "尸",
            "尹",
            "尺",
            "尼",
            "尽",
            "尾",
            "尿",
            "局",
            "屁",
            "层",
            "居",
            "屈",
            "屉",
            "届",
            "屋",
            "屌",
            "屎",
            "屏",
            "屐",
            "屑",
            "展",
            "属",
            "屠",
            "屡",
            "履",
            "屯",
            "山",
            "屹",
            "屿",
            "岁",
            "岂",
            "岌",
            "岐",
            "岑",
            "岔",
            "岖",
            "岗",
            "岚",
            "岛",
            "岩",
            "岬",
            "岭",
            "岱",
            "岳",
            "岷",
            "岸",
            "峁",
            "峋",
            "峒",
            "峙",
            "峡",
            "峥",
            "峦",
            "峨",
            "峪",
            "峭",
            "峰",
            "峻",
            "崂",
            "崃",
            "崆",
            "崇",
            "崎",
            "崔",
            "崖",
            "崛",
            "崧",
            "崩",
            "崭",
            "崮",
            "崴",
            "崽",
            "嵇",
            "嵊",
            "嵋",
            "嵌",
            "嵘",
            "嵛",
            "嵩",
            "嵬",
            "嶂",
            "嶙",
            "嶝",
            "巅",
            "巍",
            "川",
            "州",
            "巡",
            "巢",
            "工",
            "左",
            "巧",
            "巨",
            "巩",
            "巫",
            "差",
            "己",
            "已",
            "巳",
            "巴",
            "巷",
            "巾",
            "币",
            "市",
            "布",
            "帅",
            "帆",
            "师",
            "希",
            "帐",
            "帕",
            "帖",
            "帘",
            "帚",
            "帛",
            "帜",
            "帝",
            "带",
            "帧",
            "席",
            "帮",
            "帷",
            "常",
            "帼",
            "帽",
            "幂",
            "幄",
            "幅",
            "幌",
            "幔",
            "幕",
            "幡",
            "幢",
            "干",
            "平",
            "年",
            "并",
            "幸",
            "幺",
            "幻",
            "幼",
            "幽",
            "广",
            "庄",
            "庆",
            "庇",
            "床",
            "序",
            "庐",
            "库",
            "应",
            "底",
            "庖",
            "店",
            "庙",
            "庚",
            "府",
            "庞",
            "废",
            "度",
            "座",
            "庭",
            "庵",
            "庶",
            "康",
            "庸",
            "庹",
            "庾",
            "廉",
            "廊",
            "廓",
            "廖",
            "延",
            "廷",
            "建",
            "开",
            "异",
            "弃",
            "弄",
            "弈",
            "弊",
            "弋",
            "式",
            "弑",
            "弓",
            "引",
            "弗",
            "弘",
            "弛",
            "弟",
            "张",
            "弥",
            "弦",
            "弧",
            "弩",
            "弭",
            "弯",
            "弱",
            "弹",
            "强",
            "弼",
            "归",
            "当",
            "录",
            "彗",
            "彝",
            "形",
            "彤",
            "彦",
            "彩",
            "彪",
            "彬",
            "彭",
            "彰",
            "影",
            "彷",
            "役",
            "彻",
            "彼",
            "往",
            "征",
            "径",
            "待",
            "徇",
            "很",
            "徉",
            "徊",
            "律",
            "徐",
            "徒",
            "得",
            "徘",
            "徙",
            "徜",
            "御",
            "徨",
            "循",
            "微",
            "德",
            "徽",
            "心",
            "必",
            "忆",
            "忌",
            "忍",
            "忏",
            "忐",
            "忑",
            "忒",
            "忖",
            "志",
            "忘",
            "忙",
            "忠",
            "忡",
            "忤",
            "忧",
            "忪",
            "快",
            "忱",
            "念",
            "忻",
            "忽",
            "忿",
            "怀",
            "态",
            "怂",
            "怄",
            "怅",
            "怆",
            "怎",
            "怒",
            "怕",
            "怖",
            "怜",
            "思",
            "怠",
            "怡",
            "急",
            "怦",
            "性",
            "怨",
            "怪",
            "怫",
            "怯",
            "怵",
            "总",
            "怼",
            "怿",
            "恁",
            "恃",
            "恋",
            "恍",
            "恐",
            "恒",
            "恕",
            "恙",
            "恢",
            "恣",
            "恤",
            "恨",
            "恩",
            "恪",
            "恬",
            "恭",
            "息",
            "恰",
            "恳",
            "恶",
            "恸",
            "恺",
            "恻",
            "恼",
            "恿",
            "悄",
            "悉",
            "悌",
            "悍",
            "悔",
            "悖",
            "悚",
            "悟",
            "悠",
            "患",
            "悦",
            "您",
            "悬",
            "悭",
            "悯",
            "悱",
            "悲",
            "悴",
            "悸",
            "悻",
            "悼",
            "情",
            "惆",
            "惊",
            "惋",
            "惑",
            "惕",
            "惚",
            "惜",
            "惟",
            "惠",
            "惦",
            "惧",
            "惨",
            "惩",
            "惫",
            "惬",
            "惭",
            "惮",
            "惯",
            "惰",
            "想",
            "惶",
            "惹",
            "惺",
            "愁",
            "愈",
            "愉",
            "意",
            "愕",
            "愚",
            "感",
            "愣",
            "愤",
            "愧",
            "愫",
            "愿",
            "慈",
            "慌",
            "慎",
            "慑",
            "慕",
            "慢",
            "慧",
            "慨",
            "慰",
            "慵",
            "慷",
            "憋",
            "憎",
            "憔",
            "憧",
            "憨",
            "憩",
            "憬",
            "憷",
            "憾",
            "懂",
            "懈",
            "懊",
            "懋",
            "懑",
            "懒",
            "懦",
            "懵",
            "懿",
            "戈",
            "戊",
            "戌",
            "戍",
            "戎",
            "戏",
            "成",
            "我",
            "戒",
            "或",
            "戗",
            "战",
            "戚",
            "戛",
            "戟",
            "截",
            "戬",
            "戮",
            "戳",
            "戴",
            "户",
            "戾",
            "房",
            "所",
            "扁",
            "扇",
            "扈",
            "扉",
            "手",
            "才",
            "扎",
            "扑",
            "扒",
            "打",
            "扔",
            "托",
            "扛",
            "扞",
            "扣",
            "扦",
            "执",
            "扩",
            "扪",
            "扫",
            "扬",
            "扭",
            "扮",
            "扯",
            "扰",
            "扳",
            "扶",
            "批",
            "扼",
            "找",
            "承",
            "技",
            "抄",
            "抉",
            "把",
            "抑",
            "抒",
            "抓",
            "投",
            "抖",
            "抗",
            "折",
            "抚",
            "抛",
            "抠",
            "抡",
            "抢",
            "护",
            "报",
            "抨",
            "披",
            "抬",
            "抱",
            "抵",
            "抹",
            "押",
            "抽",
            "抿",
            "拂",
            "拄",
            "担",
            "拆",
            "拇",
            "拈",
            "拉",
            "拌",
            "拍",
            "拎",
            "拐",
            "拒",
            "拓",
            "拔",
            "拖",
            "拗",
            "拘",
            "拙",
            "拚",
            "招",
            "拜",
            "拟",
            "拢",
            "拣",
            "拥",
            "拦",
            "拧",
            "拨",
            "择",
            "括",
            "拭",
            "拮",
            "拯",
            "拱",
            "拳",
            "拴",
            "拷",
            "拼",
            "拽",
            "拾",
            "拿",
            "持",
            "挂",
            "指",
            "按",
            "挎",
            "挑",
            "挖",
            "挚",
            "挛",
            "挝",
            "挞",
            "挟",
            "挠",
            "挡",
            "挣",
            "挤",
            "挥",
            "挨",
            "挪",
            "挫",
            "振",
            "挺",
            "挽",
            "捂",
            "捅",
            "捆",
            "捉",
            "捋",
            "捌",
            "捍",
            "捎",
            "捏",
            "捐",
            "捕",
            "捞",
            "损",
            "捡",
            "换",
            "捣",
            "捧",
            "据",
            "捶",
            "捷",
            "捺",
            "捻",
            "掀",
            "掂",
            "掇",
            "授",
            "掉",
            "掌",
            "掏",
            "掐",
            "排",
            "掖",
            "掘",
            "掠",
            "探",
            "掣",
            "接",
            "控",
            "推",
            "掩",
            "措",
            "掬",
            "掮",
            "掰",
            "掳",
            "掴",
            "掷",
            "掸",
            "掺",
            "揄",
            "揉",
            "揍",
            "描",
            "提",
            "插",
            "握",
            "揣",
            "揩",
            "揪",
            "揭",
            "援",
            "揶",
            "揽",
            "搀",
            "搁",
            "搂",
            "搅",
            "搏",
            "搐",
            "搓",
            "搔",
            "搜",
            "搞",
            "搡",
            "搧",
            "搪",
            "搬",
            "搭",
            "携",
            "搽",
            "摁",
            "摄",
            "摆",
            "摇",
            "摈",
            "摊",
            "摒",
            "摔",
            "摘",
            "摞",
            "摧",
            "摩",
            "摸",
            "摹",
            "撂",
            "撅",
            "撇",
            "撑",
            "撒",
            "撕",
            "撞",
            "撤",
            "撩",
            "撬",
            "播",
            "撮",
            "撰",
            "撵",
            "撸",
            "撺",
            "撼",
            "擀",
            "擂",
            "擅",
            "操",
            "擎",
            "擒",
            "擘",
            "擞",
            "擢",
            "擦",
            "攀",
            "攒",
            "攘",
            "攥",
            "攫",
            "支",
            "收",
            "攸",
            "改",
            "攻",
            "放",
            "政",
            "故",
            "效",
            "敌",
            "敏",
            "救",
            "敕",
            "敖",
            "教",
            "敛",
            "敝",
            "敞",
            "敢",
            "散",
            "敦",
            "敬",
            "数",
            "敲",
            "整",
            "敷",
            "文",
            "斋",
            "斌",
            "斐",
            "斑",
            "斓",
            "斗",
            "料",
            "斛",
            "斜",
            "斟",
            "斡",
            "斤",
            "斥",
            "斧",
            "斩",
            "断",
            "斯",
            "新",
            "方",
            "施",
            "旁",
            "旅",
            "旋",
            "旌",
            "族",
            "旖",
            "旗",
            "无",
            "既",
            "日",
            "旦",
            "旧",
            "旨",
            "早",
            "旬",
            "旭",
            "旮",
            "旯",
            "旱",
            "时",
            "旷",
            "旺",
            "旻",
            "昀",
            "昂",
            "昆",
            "昊",
            "昌",
            "明",
            "昏",
            "易",
            "昔",
            "昕",
            "昙",
            "昝",
            "星",
            "映",
            "春",
            "昧",
            "昨",
            "昭",
            "是",
            "昱",
            "昴",
            "昵",
            "昶",
            "昼",
            "显",
            "晃",
            "晋",
            "晌",
            "晏",
            "晒",
            "晓",
            "晔",
            "晕",
            "晖",
            "晗",
            "晚",
            "晞",
            "晟",
            "晤",
            "晦",
            "晨",
            "普",
            "景",
            "晰",
            "晴",
            "晶",
            "晷",
            "智",
            "晾",
            "暂",
            "暄",
            "暇",
            "暌",
            "暑",
            "暖",
            "暗",
            "暧",
            "暨",
            "暮",
            "暴",
            "暹",
            "暾",
            "曈",
            "曙",
            "曜",
            "曝",
            "曦",
            "曰",
            "曲",
            "曳",
            "更",
            "曹",
            "曼",
            "曾",
            "替",
            "最",
            "月",
            "有",
            "朋",
            "服",
            "朐",
            "朔",
            "朕",
            "朗",
            "望",
            "朝",
            "期",
            "朦",
            "木",
            "未",
            "末",
            "本",
            "札",
            "术",
            "朱",
            "朴",
            "朵",
            "机",
            "朽",
            "杀",
            "杂",
            "权",
            "杆",
            "杈",
            "杉",
            "李",
            "杏",
            "材",
            "村",
            "杓",
            "杖",
            "杜",
            "杞",
            "束",
            "杠",
            "条",
            "来",
            "杨",
            "杭",
            "杯",
            "杰",
            "杳",
            "杵",
            "杷",
            "松",
            "板",
            "极",
            "构",
            "枇",
            "枉",
            "枋",
            "析",
            "枕",
            "林",
            "枚",
            "果",
            "枝",
            "枞",
            "枢",
            "枣",
            "枥",
            "枪",
            "枫",
            "枭",
            "枯",
            "枰",
            "枳",
            "架",
            "枷",
            "枸",
            "柃",
            "柄",
            "柏",
            "某",
            "柑",
            "柒",
            "染",
            "柔",
            "柘",
            "柚",
            "柜",
            "柞",
            "柠",
            "查",
            "柩",
            "柬",
            "柯",
            "柱",
            "柳",
            "柴",
            "柿",
            "栀",
            "栅",
            "标",
            "栈",
            "栋",
            "栌",
            "栎",
            "栏",
            "树",
            "栓",
            "栖",
            "栗",
            "校",
            "栩",
            "株",
            "样",
            "核",
            "根",
            "格",
            "栽",
            "栾",
            "桁",
            "桂",
            "桃",
            "框",
            "案",
            "桉",
            "桌",
            "桎",
            "桐",
            "桑",
            "桓",
            "桔",
            "桠",
            "桢",
            "档",
            "桥",
            "桦",
            "桨",
            "桩",
            "桴",
            "桶",
            "桷",
            "梁",
            "梅",
            "梆",
            "梏",
            "梓",
            "梗",
            "梢",
            "梦",
            "梧",
            "梨",
            "梭",
            "梯",
            "械",
            "梳",
            "梵",
            "检",
            "棂",
            "棉",
            "棋",
            "棍",
            "棒",
            "棕",
            "棘",
            "棚",
            "棠",
            "棣",
            "森",
            "棱",
            "棵",
            "棺",
            "椁",
            "椅",
            "椋",
            "植",
            "椎",
            "椒",
            "椟",
            "椤",
            "椭",
            "椰",
            "椴",
            "椹",
            "椿",
            "楂",
            "楔",
            "楚",
            "楞",
            "楠",
            "楣",
            "楷",
            "楸",
            "楼",
            "概",
            "榄",
            "榆",
            "榈",
            "榉",
            "榔",
            "榕",
            "榛",
            "榜",
            "榨",
            "榫",
            "榭",
            "榴",
            "榷",
            "榻",
            "槃",
            "槌",
            "槎",
            "槐",
            "槛",
            "槟",
            "槭",
            "槽",
            "槿",
            "樊",
            "樟",
            "模",
            "樨",
            "横",
            "樯",
            "樱",
            "樵",
            "樽",
            "樾",
            "橄",
            "橇",
            "橐",
            "橘",
            "橙",
            "橡",
            "橱",
            "檀",
            "檐",
            "檗",
            "檬",
            "欠",
            "次",
            "欢",
            "欣",
            "欧",
            "欲",
            "欸",
            "欺",
            "款",
            "歆",
            "歇",
            "歉",
            "歌",
            "歙",
            "止",
            "正",
            "此",
            "步",
            "武",
            "歧",
            "歩",
            "歪",
            "歹",
            "死",
            "歼",
            "殁",
            "殃",
            "殆",
            "殇",
            "殉",
            "殊",
            "残",
            "殒",
            "殓",
            "殖",
            "殚",
            "殡",
            "殴",
            "段",
            "殷",
            "殿",
            "毁",
            "毂",
            "毅",
            "毋",
            "母",
            "每",
            "毒",
            "毓",
            "比",
            "毕",
            "毗",
            "毙",
            "毛",
            "毡",
            "毫",
            "毯",
            "毽",
            "氏",
            "民",
            "氓",
            "气",
            "氚",
            "氛",
            "氟",
            "氢",
            "氤",
            "氦",
            "氧",
            "氨",
            "氪",
            "氮",
            "氯",
            "氰",
            "氲",
            "水",
            "永",
            "汀",
            "汁",
            "求",
            "汇",
            "汉",
            "汊",
            "汐",
            "汕",
            "汗",
            "汛",
            "汝",
            "汞",
            "江",
            "池",
            "污",
            "汤",
            "汨",
            "汩",
            "汪",
            "汰",
            "汲",
            "汴",
            "汶",
            "汹",
            "汽",
            "汾",
            "沁",
            "沂",
            "沃",
            "沅",
            "沈",
            "沉",
            "沌",
            "沏",
            "沐",
            "沓",
            "沙",
            "沛",
            "沟",
            "没",
            "沢",
            "沣",
            "沥",
            "沦",
            "沧",
            "沪",
            "沫",
            "沭",
            "沮",
            "沱",
            "河",
            "沸",
            "油",
            "治",
            "沼",
            "沽",
            "沾",
            "沿",
            "泄",
            "泉",
            "泊",
            "泌",
            "泓",
            "泔",
            "法",
            "泖",
            "泗",
            "泛",
            "泞",
            "泠",
            "泡",
            "波",
            "泣",
            "泥",
            "注",
            "泪",
            "泫",
            "泮",
            "泯",
            "泰",
            "泱",
            "泳",
            "泵",
            "泷",
            "泸",
            "泺",
            "泻",
            "泼",
            "泽",
            "泾",
            "洁",
            "洋",
            "洒",
            "洗",
            "洙",
            "洛",
            "洞",
            "津",
            "洪",
            "洮",
            "洱",
            "洲",
            "洵",
            "洹",
            "洺",
            "活",
            "洼",
            "洽",
            "派",
            "流",
            "浃",
            "浅",
            "浆",
            "浇",
            "浈",
            "浊",
            "测",
            "济",
            "浏",
            "浐",
            "浑",
            "浒",
            "浓",
            "浔",
            "浙",
            "浚",
            "浜",
            "浠",
            "浣",
            "浦",
            "浩",
            "浪",
            "浮",
            "浴",
            "海",
            "浸",
            "涂",
            "涅",
            "消",
            "涉",
            "涌",
            "涎",
            "涑",
            "涓",
            "涕",
            "涛",
            "涝",
            "涞",
            "涟",
            "涠",
            "涡",
            "涣",
            "涤",
            "润",
            "涧",
            "涨",
            "涩",
            "涪",
            "涮",
            "涯",
            "液",
            "涵",
            "涸",
            "涿",
            "淀",
            "淄",
            "淅",
            "淆",
            "淇",
            "淋",
            "淌",
            "淑",
            "淖",
            "淘",
            "淝",
            "淞",
            "淡",
            "淤",
            "淦",
            "淫",
            "淬",
            "淮",
            "深",
            "淳",
            "混",
            "淹",
            "添",
            "淼",
            "清",
            "渊",
            "渌",
            "渍",
            "渎",
            "渐",
            "渑",
            "渔",
            "渗",
            "渚",
            "渝",
            "渠",
            "渡",
            "渣",
            "渤",
            "渥",
            "温",
            "渭",
            "港",
            "渲",
            "渴",
            "游",
            "渺",
            "湃",
            "湄",
            "湉",
            "湍",
            "湎",
            "湖",
            "湘",
            "湛",
            "湫",
            "湾",
            "湿",
            "溃",
            "溅",
            "溆",
            "溉",
            "溏",
            "源",
            "溜",
            "溟",
            "溢",
            "溥",
            "溧",
            "溪",
            "溯",
            "溶",
            "溺",
            "滁",
            "滇",
            "滋",
            "滑",
            "滔",
            "滕",
            "滘",
            "滚",
            "滞",
            "满",
            "滢",
            "滤",
            "滥",
            "滦",
            "滨",
            "滩",
            "滴",
            "滹",
            "漂",
            "漆",
            "漉",
            "漏",
            "漓",
            "演",
            "漕",
            "漠",
            "漩",
            "漪",
            "漫",
            "漭",
            "漯",
            "漱",
            "漳",
            "漾",
            "潆",
            "潇",
            "潋",
            "潍",
            "潘",
            "潜",
            "潞",
            "潢",
            "潦",
            "潭",
            "潮",
            "潸",
            "潺",
            "潼",
            "澄",
            "澈",
            "澍",
            "澎",
            "澜",
            "澡",
            "澧",
            "澳",
            "澶",
            "激",
            "濂",
            "濑",
            "濒",
            "濠",
            "濡",
            "濮",
            "濯",
            "瀑",
            "瀚",
            "瀛",
            "灌",
            "灏",
            "灞",
            "火",
            "灭",
            "灯",
            "灰",
            "灵",
            "灶",
            "灸",
            "灼",
            "灾",
            "灿",
            "炀",
            "炅",
            "炉",
            "炊",
            "炎",
            "炒",
            "炔",
            "炕",
            "炖",
            "炙",
            "炜",
            "炫",
            "炬",
            "炭",
            "炮",
            "炯",
            "炳",
            "炷",
            "炸",
            "点",
            "炼",
            "炽",
            "烀",
            "烁",
            "烂",
            "烃",
            "烈",
            "烊",
            "烘",
            "烙",
            "烛",
            "烟",
            "烤",
            "烦",
            "烧",
            "烨",
            "烩",
            "烫",
            "烬",
            "热",
            "烯",
            "烷",
            "烹",
            "烽",
            "焉",
            "焊",
            "焓",
            "焕",
            "焖",
            "焗",
            "焘",
            "焙",
            "焚",
            "焦",
            "焯",
            "焰",
            "焱",
            "然",
            "煊",
            "煌",
            "煎",
            "煜",
            "煞",
            "煤",
            "煦",
            "照",
            "煨",
            "煮",
            "煲",
            "煳",
            "煽",
            "熄",
            "熊",
            "熏",
            "熔",
            "熙",
            "熟",
            "熠",
            "熨",
            "熬",
            "熵",
            "熹",
            "燃",
            "燊",
            "燎",
            "燕",
            "燥",
            "燮",
            "爆",
            "爪",
            "爬",
            "爱",
            "爵",
            "父",
            "爷",
            "爸",
            "爹",
            "爽",
            "片",
            "版",
            "牌",
            "牍",
            "牒",
            "牙",
            "牛",
            "牟",
            "牠",
            "牡",
            "牢",
            "牧",
            "物",
            "牲",
            "牵",
            "特",
            "牺",
            "牾",
            "犀",
            "犁",
            "犄",
            "犇",
            "犊",
            "犒",
            "犟",
            "犬",
            "犯",
            "状",
            "犷",
            "犸",
            "犹",
            "狂",
            "狄",
            "狈",
            "狐",
            "狒",
            "狗",
            "狙",
            "狞",
            "狠",
            "狡",
            "狩",
            "独",
            "狭",
            "狮",
            "狰",
            "狱",
            "狸",
            "狼",
            "猁",
            "猎",
            "猖",
            "猛",
            "猜",
            "猝",
            "猥",
            "猩",
            "猪",
            "猫",
            "猬",
            "献",
            "猴",
            "猷",
            "猹",
            "猾",
            "猿",
            "獒",
            "獗",
            "獭",
            "獾",
            "玄",
            "率",
            "玉",
            "王",
            "玑",
            "玖",
            "玛",
            "玟",
            "玥",
            "玩",
            "玫",
            "玮",
            "环",
            "现",
            "玲",
            "玳",
            "玷",
            "玹",
            "玺",
            "玻",
            "珀",
            "珂",
            "珈",
            "珉",
            "珊",
            "珍",
            "珏",
            "珑",
            "珙",
            "珞",
            "珠",
            "珥",
            "班",
            "珮",
            "珲",
            "珺",
            "球",
            "琅",
            "理",
            "琉",
            "琊",
            "琏",
            "琐",
            "琛",
            "琢",
            "琤",
            "琥",
            "琦",
            "琨",
            "琪",
            "琬",
            "琮",
            "琰",
            "琳",
            "琴",
            "琵",
            "琶",
            "琼",
            "瑁",
            "瑄",
            "瑕",
            "瑙",
            "瑚",
            "瑛",
            "瑜",
            "瑞",
            "瑟",
            "瑠",
            "瑭",
            "瑰",
            "瑶",
            "瑷",
            "瑾",
            "璀",
            "璃",
            "璇",
            "璋",
            "璐",
            "璞",
            "璟",
            "璧",
            "璨",
            "瓜",
            "瓢",
            "瓣",
            "瓦",
            "瓮",
            "瓯",
            "瓶",
            "瓷",
            "甄",
            "甘",
            "甚",
            "甜",
            "生",
            "甥",
            "用",
            "甩",
            "甫",
            "甬",
            "甭",
            "田",
            "由",
            "甲",
            "申",
            "电",
            "男",
            "甸",
            "町",
            "画",
            "畅",
            "畈",
            "畊",
            "界",
            "畏",
            "畔",
            "留",
            "畜",
            "略",
            "番",
            "畴",
            "畸",
            "畿",
            "疃",
            "疆",
            "疏",
            "疑",
            "疖",
            "疗",
            "疙",
            "疚",
            "疝",
            "疟",
            "疡",
            "疣",
            "疤",
            "疫",
            "疮",
            "疯",
            "疱",
            "疲",
            "疴",
            "疵",
            "疸",
            "疹",
            "疼",
            "疽",
            "疾",
            "病",
            "症",
            "痉",
            "痊",
            "痍",
            "痒",
            "痔",
            "痕",
            "痘",
            "痛",
            "痞",
            "痢",
            "痣",
            "痧",
            "痨",
            "痪",
            "痫",
            "痰",
            "痱",
            "痴",
            "痹",
            "痼",
            "瘀",
            "瘁",
            "瘙",
            "瘟",
            "瘠",
            "瘢",
            "瘤",
            "瘦",
            "瘩",
            "瘪",
            "瘫",
            "瘳",
            "瘴",
            "瘸",
            "瘾",
            "癌",
            "癖",
            "癜",
            "癞",
            "癣",
            "癫",
            "登",
            "白",
            "百",
            "皂",
            "的",
            "皆",
            "皇",
            "皋",
            "皎",
            "皑",
            "皓",
            "皖",
            "皙",
            "皮",
            "皱",
            "皿",
            "盂",
            "盅",
            "盆",
            "盈",
            "益",
            "盎",
            "盏",
            "盐",
            "监",
            "盒",
            "盔",
            "盖",
            "盗",
            "盘",
            "盛",
            "盟",
            "目",
            "盯",
            "盱",
            "盲",
            "直",
            "相",
            "盹",
            "盼",
            "盾",
            "省",
            "眈",
            "眉",
            "看",
            "眙",
            "真",
            "眠",
            "眨",
            "眩",
            "眬",
            "眯",
            "眶",
            "眷",
            "眸",
            "眺",
            "眼",
            "着",
            "睁",
            "睇",
            "睐",
            "睑",
            "睛",
            "睡",
            "睢",
            "督",
            "睦",
            "睫",
            "睬",
            "睹",
            "睽",
            "睾",
            "睿",
            "瞄",
            "瞅",
            "瞌",
            "瞎",
            "瞑",
            "瞒",
            "瞟",
            "瞠",
            "瞥",
            "瞧",
            "瞩",
            "瞪",
            "瞬",
            "瞭",
            "瞰",
            "瞳",
            "瞻",
            "瞿",
            "矍",
            "矗",
            "矛",
            "矜",
            "矢",
            "矣",
            "知",
            "矩",
            "矫",
            "矬",
            "短",
            "矮",
            "石",
            "矶",
            "矸",
            "矽",
            "矾",
            "矿",
            "砀",
            "码",
            "砂",
            "砌",
            "砍",
            "砒",
            "研",
            "砖",
            "砚",
            "砝",
            "砣",
            "砥",
            "砭",
            "砰",
            "破",
            "砷",
            "砸",
            "砺",
            "砼",
            "砾",
            "础",
            "硅",
            "硌",
            "硒",
            "硕",
            "硖",
            "硚",
            "硝",
            "硫",
            "硬",
            "确",
            "硼",
            "碉",
            "碌",
            "碍",
            "碎",
            "碑",
            "碓",
            "碗",
            "碘",
            "碚",
            "碜",
            "碟",
            "碣",
            "碧",
            "碰",
            "碱",
            "碳",
            "碴",
            "碾",
            "磁",
            "磅",
            "磊",
            "磋",
            "磐",
            "磕",
            "磨",
            "磴",
            "磷",
            "磺",
            "礁",
            "示",
            "礼",
            "社",
            "祀",
            "祁",
            "祈",
            "祉",
            "祎",
            "祐",
            "祖",
            "祚",
            "祛",
            "祝",
            "神",
            "祟",
            "祠",
            "祢",
            "祥",
            "票",
            "祭",
            "祯",
            "祷",
            "祸",
            "祺",
            "禀",
            "禁",
            "禄",
            "禅",
            "福",
            "禧",
            "禹",
            "禺",
            "离",
            "禽",
            "禾",
            "秀",
            "私",
            "秃",
            "秆",
            "秉",
            "秋",
            "种",
            "科",
            "秒",
            "秘",
            "租",
            "秣",
            "秤",
            "秦",
            "秧",
            "秩",
            "积",
            "称",
            "秸",
            "移",
            "秽",
            "稀",
            "程",
            "稍",
            "税",
            "稔",
            "稚",
            "稞",
            "稠",
            "稣",
            "稳",
            "稷",
            "稹",
            "稻",
            "稼",
            "稽",
            "稿",
            "穆",
            "穗",
            "穴",
            "究",
            "穷",
            "穹",
            "空",
            "穿",
            "突",
            "窃",
            "窄",
            "窈",
            "窍",
            "窑",
            "窒",
            "窕",
            "窖",
            "窗",
            "窘",
            "窜",
            "窝",
            "窟",
            "窠",
            "窥",
            "窦",
            "窨",
            "窿",
            "立",
            "竖",
            "站",
            "竞",
            "竟",
            "章",
            "竣",
            "童",
            "竭",
            "端",
            "竹",
            "竺",
            "竽",
            "竿",
            "笃",
            "笆",
            "笈",
            "笋",
            "笑",
            "笔",
            "笙",
            "笛",
            "笠",
            "符",
            "笨",
            "第",
            "笳",
            "笸",
            "笼",
            "等",
            "筋",
            "筏",
            "筐",
            "筑",
            "筒",
            "答",
            "策",
            "筛",
            "筝",
            "筠",
            "筱",
            "筵",
            "筷",
            "筹",
            "签",
            "简",
            "箍",
            "箔",
            "箕",
            "算",
            "管",
            "箩",
            "箫",
            "箭",
            "箱",
            "箴",
            "篁",
            "篆",
            "篇",
            "篑",
            "篓",
            "篝",
            "篡",
            "篦",
            "篪",
            "篮",
            "篱",
            "篷",
            "篼",
            "簇",
            "簋",
            "簧",
            "簪",
            "簸",
            "簿",
            "籁",
            "籍",
            "米",
            "类",
            "籼",
            "籽",
            "粉",
            "粑",
            "粒",
            "粕",
            "粗",
            "粘",
            "粟",
            "粤",
            "粥",
            "粪",
            "粮",
            "粱",
            "粲",
            "粳",
            "粹",
            "粼",
            "粽",
            "精",
            "糊",
            "糕",
            "糖",
            "糗",
            "糙",
            "糟",
            "糠",
            "糯",
            "系",
            "紊",
            "素",
            "索",
            "紧",
            "紫",
            "累",
            "絮",
            "綦",
            "繁",
            "纂",
            "纠",
            "纡",
            "红",
            "纣",
            "纤",
            "约",
            "级",
            "纨",
            "纪",
            "纫",
            "纬",
            "纭",
            "纯",
            "纰",
            "纱",
            "纲",
            "纳",
            "纵",
            "纶",
            "纷",
            "纸",
            "纹",
            "纺",
            "纽",
            "纾",
            "线",
            "绀",
            "练",
            "组",
            "绅",
            "细",
            "织",
            "终",
            "绉",
            "绊",
            "绋",
            "绌",
            "绍",
            "绎",
            "经",
            "绑",
            "绒",
            "结",
            "绔",
            "绕",
            "绘",
            "给",
            "绚",
            "绛",
            "络",
            "绝",
            "绞",
            "统",
            "绢",
            "绣",
            "绥",
            "继",
            "绩",
            "绪",
            "绫",
            "续",
            "绮",
            "绯",
            "绰",
            "绳",
            "维",
            "绵",
            "绷",
            "绸",
            "绻",
            "综",
            "绽",
            "绿",
            "缀",
            "缄",
            "缅",
            "缆",
            "缇",
            "缉",
            "缎",
            "缓",
            "缔",
            "缕",
            "编",
            "缘",
            "缙",
            "缚",
            "缛",
            "缜",
            "缝",
            "缠",
            "缢",
            "缤",
            "缨",
            "缩",
            "缪",
            "缬",
            "缭",
            "缮",
            "缰",
            "缱",
            "缴",
            "缸",
            "缺",
            "罂",
            "罄",
            "罐",
            "网",
            "罔",
            "罕",
            "罗",
            "罚",
            "罡",
            "罢",
            "罩",
            "罪",
            "置",
            "署",
            "罹",
            "羁",
            "羊",
            "羌",
            "美",
            "羔",
            "羚",
            "羞",
            "羡",
            "群",
            "羧",
            "羯",
            "羲",
            "羸",
            "羹",
            "羽",
            "羿",
            "翁",
            "翅",
            "翊",
            "翌",
            "翎",
            "翔",
            "翘",
            "翟",
            "翠",
            "翡",
            "翩",
            "翰",
            "翱",
            "翻",
            "翼",
            "耀",
            "老",
            "考",
            "耄",
            "者",
            "耆",
            "耋",
            "而",
            "耍",
            "耐",
            "耒",
            "耕",
            "耗",
            "耘",
            "耙",
            "耜",
            "耪",
            "耳",
            "耶",
            "耷",
            "耸",
            "耻",
            "耽",
            "耿",
            "聂",
            "聆",
            "聊",
            "聋",
            "职",
            "联",
            "聘",
            "聚",
            "聪",
            "肃",
            "肆",
            "肇",
            "肉",
            "肋",
            "肌",
            "肖",
            "肘",
            "肚",
            "肛",
            "肝",
            "肠",
            "股",
            "肢",
            "肤",
            "肥",
            "肩",
            "肪",
            "肮",
            "肯",
            "肱",
            "育",
            "肴",
            "肺",
            "肾",
            "肿",
            "胀",
            "胁",
            "胃",
            "胆",
            "背",
            "胎",
            "胖",
            "胗",
            "胚",
            "胛",
            "胜",
            "胞",
            "胡",
            "胤",
            "胥",
            "胧",
            "胫",
            "胭",
            "胯",
            "胰",
            "胱",
            "胳",
            "胶",
            "胸",
            "胺",
            "能",
            "脂",
            "脆",
            "脉",
            "脊",
            "脍",
            "脏",
            "脐",
            "脑",
            "脓",
            "脖",
            "脚",
            "脯",
            "脱",
            "脸",
            "脾",
            "腆",
            "腈",
            "腊",
            "腋",
            "腌",
            "腐",
            "腑",
            "腓",
            "腔",
            "腕",
            "腥",
            "腩",
            "腭",
            "腮",
            "腰",
            "腱",
            "腴",
            "腹",
            "腺",
            "腻",
            "腼",
            "腾",
            "腿",
            "膀",
            "膈",
            "膊",
            "膏",
            "膑",
            "膛",
            "膜",
            "膝",
            "膨",
            "膳",
            "膺",
            "臀",
            "臂",
            "臃",
            "臆",
            "臊",
            "臣",
            "臧",
            "自",
            "臬",
            "臭",
            "至",
            "致",
            "臻",
            "臼",
            "舀",
            "舅",
            "舆",
            "舌",
            "舍",
            "舐",
            "舒",
            "舔",
            "舛",
            "舜",
            "舞",
            "舟",
            "航",
            "舫",
            "般",
            "舰",
            "舱",
            "舵",
            "舶",
            "舷",
            "舸",
            "船",
            "艇",
            "艋",
            "艘",
            "艮",
            "良",
            "艰",
            "色",
            "艳",
            "艺",
            "艾",
            "艿",
            "节",
            "芊",
            "芋",
            "芍",
            "芒",
            "芗",
            "芙",
            "芜",
            "芝",
            "芥",
            "芦",
            "芩",
            "芪",
            "芬",
            "芭",
            "芮",
            "芯",
            "花",
            "芳",
            "芷",
            "芸",
            "芹",
            "芽",
            "芾",
            "苇",
            "苋",
            "苍",
            "苏",
            "苑",
            "苓",
            "苔",
            "苗",
            "苛",
            "苞",
            "苟",
            "苡",
            "苣",
            "若",
            "苦",
            "苫",
            "苯",
            "英",
            "苷",
            "苹",
            "茁",
            "茂",
            "范",
            "茄",
            "茅",
            "茆",
            "茉",
            "茌",
            "茎",
            "茗",
            "茛",
            "茜",
            "茧",
            "茨",
            "茫",
            "茬",
            "茯",
            "茱",
            "茳",
            "茴",
            "茵",
            "茶",
            "茸",
            "茹",
            "茼",
            "荀",
            "荃",
            "荆",
            "荇",
            "草",
            "荏",
            "荐",
            "荒",
            "荔",
            "荚",
            "荛",
            "荞",
            "荟",
            "荠",
            "荡",
            "荣",
            "荤",
            "荧",
            "荨",
            "荫",
            "药",
            "荷",
            "荸",
            "荻",
            "荼",
            "莅",
            "莆",
            "莉",
            "莎",
            "莒",
            "莓",
            "莘",
            "莜",
            "莞",
            "莠",
            "莪",
            "莫",
            "莱",
            "莲",
            "莴",
            "获",
            "莹",
            "莺",
            "莽",
            "菀",
            "菁",
            "菅",
            "菇",
            "菊",
            "菌",
            "菏",
            "菖",
            "菘",
            "菜",
            "菠",
            "菡",
            "菩",
            "菱",
            "菲",
            "萃",
            "萄",
            "萋",
            "萌",
            "萍",
            "萎",
            "萝",
            "萤",
            "营",
            "萦",
            "萧",
            "萨",
            "萱",
            "萸",
            "落",
            "葆",
            "著",
            "葚",
            "葛",
            "葡",
            "董",
            "葩",
            "葫",
            "葬",
            "葱",
            "葳",
            "葵",
            "葺",
            "蒂",
            "蒋",
            "蒙",
            "蒜",
            "蒯",
            "蒲",
            "蒸",
            "蒿",
            "蓁",
            "蓄",
            "蓉",
            "蓓",
            "蓝",
            "蓟",
            "蓥",
            "蓦",
            "蓬",
            "蓼",
            "蔑",
            "蔓",
            "蔗",
            "蔚",
            "蔡",
            "蔫",
            "蔬",
            "蔷",
            "蔺",
            "蔻",
            "蔼",
            "蔽",
            "蕃",
            "蕉",
            "蕊",
            "蕙",
            "蕨",
            "蕲",
            "蕴",
            "蕾",
            "薄",
            "薇",
            "薏",
            "薛",
            "薪",
            "薯",
            "薰",
            "薷",
            "藁",
            "藉",
            "藏",
            "藐",
            "藓",
            "藕",
            "藜",
            "藠",
            "藤",
            "藩",
            "藻",
            "藿",
            "蘑",
            "蘸",
            "虎",
            "虏",
            "虐",
            "虑",
            "虔",
            "虚",
            "虞",
            "虫",
            "虱",
            "虹",
            "虻",
            "虽",
            "虾",
            "蚀",
            "蚁",
            "蚂",
            "蚊",
            "蚌",
            "蚓",
            "蚕",
            "蚝",
            "蚣",
            "蚤",
            "蚪",
            "蚬",
            "蚯",
            "蚱",
            "蚴",
            "蛀",
            "蛆",
            "蛇",
            "蛉",
            "蛊",
            "蛋",
            "蛎",
            "蛐",
            "蛔",
            "蛙",
            "蛛",
            "蛟",
            "蛤",
            "蛮",
            "蛰",
            "蛳",
            "蛹",
            "蛾",
            "蜀",
            "蜂",
            "蜃",
            "蜇",
            "蜈",
            "蜊",
            "蜍",
            "蜒",
            "蜓",
            "蜕",
            "蜗",
            "蜘",
            "蜚",
            "蜜",
            "蜡",
            "蜢",
            "蜥",
            "蜱",
            "蜴",
            "蜷",
            "蜻",
            "蜿",
            "蝇",
            "蝈",
            "蝉",
            "蝌",
            "蝎",
            "蝗",
            "蝙",
            "蝠",
            "蝮",
            "蝴",
            "蝶",
            "蝽",
            "螂",
            "螃",
            "螈",
            "融",
            "螨",
            "螳",
            "螺",
            "蟀",
            "蟆",
            "蟊",
            "蟋",
            "蟑",
            "蟒",
            "蟠",
            "蟹",
            "蟾",
            "蠊",
            "蠕",
            "蠡",
            "蠢",
            "血",
            "衅",
            "行",
            "衍",
            "衔",
            "街",
            "衙",
            "衡",
            "衢",
            "衣",
            "补",
            "表",
            "衩",
            "衫",
            "衬",
            "衮",
            "衰",
            "衲",
            "衷",
            "袁",
            "袂",
            "袄",
            "袅",
            "袈",
            "袋",
            "袍",
            "袒",
            "袖",
            "袜",
            "被",
            "袭",
            "袱",
            "裁",
            "裂",
            "装",
            "裆",
            "裔",
            "裕",
            "裘",
            "裙",
            "裟",
            "裤",
            "裨",
            "裱",
            "裳",
            "裴",
            "裸",
            "裹",
            "褂",
            "褐",
            "褒",
            "褓",
            "褔",
            "褚",
            "褛",
            "褥",
            "褪",
            "褴",
            "褶",
            "襁",
            "襄",
            "襟",
            "西",
            "要",
            "覃",
            "覆",
            "见",
            "观",
            "规",
            "觅",
            "视",
            "览",
            "觉",
            "觊",
            "觎",
            "觐",
            "觑",
            "角",
            "觞",
            "解",
            "觥",
            "触",
            "言",
            "訾",
            "詹",
            "誉",
            "誓",
            "警",
            "譬",
            "计",
            "订",
            "讣",
            "认",
            "讥",
            "讧",
            "讨",
            "让",
            "讪",
            "训",
            "议",
            "讯",
            "记",
            "讲",
            "讳",
            "讴",
            "讶",
            "讷",
            "许",
            "讹",
            "论",
            "讼",
            "讽",
            "设",
            "访",
            "诀",
            "证",
            "诃",
            "评",
            "诅",
            "识",
            "诈",
            "诉",
            "诊",
            "诋",
            "词",
            "诏",
            "译",
            "诓",
            "试",
            "诗",
            "诘",
            "诙",
            "诚",
            "诛",
            "话",
            "诞",
            "诟",
            "诠",
            "诡",
            "询",
            "诣",
            "诤",
            "该",
            "详",
            "诧",
            "诩",
            "诫",
            "诬",
            "语",
            "误",
            "诱",
            "诲",
            "说",
            "诵",
            "诶",
            "请",
            "诸",
            "诹",
            "诺",
            "读",
            "诽",
            "课",
            "诿",
            "谀",
            "谁",
            "调",
            "谅",
            "谆",
            "谈",
            "谊",
            "谋",
            "谌",
            "谍",
            "谎",
            "谏",
            "谐",
            "谑",
            "谓",
            "谕",
            "谖",
            "谘",
            "谙",
            "谚",
            "谛",
            "谜",
            "谟",
            "谢",
            "谣",
            "谤",
            "谦",
            "谧",
            "谨",
            "谩",
            "谬",
            "谭",
            "谮",
            "谯",
            "谱",
            "谴",
            "谶",
            "谷",
            "豁",
            "豆",
            "豇",
            "豉",
            "豌",
            "豚",
            "象",
            "豢",
            "豪",
            "豫",
            "豹",
            "豺",
            "貂",
            "貅",
            "貉",
            "貌",
            "貔",
            "贝",
            "贞",
            "负",
            "贡",
            "财",
            "责",
            "贤",
            "败",
            "账",
            "货",
            "质",
            "贩",
            "贪",
            "贫",
            "贬",
            "购",
            "贮",
            "贯",
            "贰",
            "贱",
            "贲",
            "贴",
            "贵",
            "贷",
            "贸",
            "费",
            "贺",
            "贻",
            "贼",
            "贾",
            "贿",
            "赁",
            "赂",
            "赃",
            "资",
            "赅",
            "赈",
            "赉",
            "赊",
            "赋",
            "赌",
            "赎",
            "赏",
            "赐",
            "赓",
            "赔",
            "赖",
            "赘",
            "赚",
            "赛",
            "赝",
            "赞",
            "赠",
            "赡",
            "赢",
            "赣",
            "赤",
            "赦",
            "赫",
            "走",
            "赳",
            "赴",
            "赵",
            "赶",
            "起",
            "趁",
            "超",
            "越",
            "趋",
            "趟",
            "趣",
            "足",
            "趴",
            "趵",
            "趸",
            "趺",
            "趾",
            "跃",
            "跄",
            "跆",
            "跋",
            "跌",
            "跎",
            "跑",
            "跚",
            "跛",
            "距",
            "跟",
            "跤",
            "跨",
            "跪",
            "跬",
            "路",
            "跳",
            "践",
            "跶",
            "跷",
            "跹",
            "跺",
            "跻",
            "踉",
            "踊",
            "踌",
            "踏",
            "踝",
            "踞",
            "踢",
            "踩",
            "踪",
            "踮",
            "踯",
            "踱",
            "踵",
            "踹",
            "踺",
            "蹁",
            "蹂",
            "蹄",
            "蹈",
            "蹉",
            "蹊",
            "蹋",
            "蹒",
            "蹚",
            "蹦",
            "蹩",
            "蹬",
            "蹭",
            "蹲",
            "蹴",
            "蹶",
            "蹼",
            "蹿",
            "躁",
            "躅",
            "躇",
            "躏",
            "身",
            "躬",
            "躯",
            "躲",
            "躺",
            "车",
            "轧",
            "轨",
            "轩",
            "轫",
            "转",
            "轮",
            "软",
            "轰",
            "轱",
            "轲",
            "轳",
            "轴",
            "轶",
            "轸",
            "轻",
            "轼",
            "载",
            "轿",
            "较",
            "辄",
            "辅",
            "辆",
            "辈",
            "辉",
            "辊",
            "辍",
            "辐",
            "辑",
            "输",
            "辕",
            "辖",
            "辗",
            "辘",
            "辙",
            "辛",
            "辜",
            "辞",
            "辟",
            "辣",
            "辨",
            "辩",
            "辫",
            "辰",
            "辱",
            "边",
            "辽",
            "达",
            "迁",
            "迂",
            "迄",
            "迅",
            "过",
            "迈",
            "迎",
            "运",
            "近",
            "返",
            "还",
            "这",
            "进",
            "远",
            "违",
            "连",
            "迟",
            "迢",
            "迥",
            "迦",
            "迩",
            "迪",
            "迫",
            "迭",
            "述",
            "迷",
            "迸",
            "迹",
            "追",
            "退",
            "送",
            "适",
            "逃",
            "逅",
            "逆",
            "选",
            "逊",
            "逋",
            "逍",
            "透",
            "逐",
            "逑",
            "递",
            "途",
            "逗",
            "通",
            "逛",
            "逝",
            "逞",
            "速",
            "造",
            "逡",
            "逢",
            "逮",
            "逯",
            "逵",
            "逸",
            "逻",
            "逼",
            "逾",
            "遁",
            "遂",
            "遇",
            "遍",
            "遏",
            "遐",
            "遑",
            "道",
            "遗",
            "遛",
            "遢",
            "遣",
            "遥",
            "遨",
            "遭",
            "遮",
            "遴",
            "遵",
            "避",
            "邀",
            "邂",
            "邃",
            "邋",
            "邑",
            "邓",
            "邕",
            "邙",
            "邛",
            "邝",
            "邡",
            "邢",
            "那",
            "邦",
            "邪",
            "邬",
            "邮",
            "邯",
            "邰",
            "邱",
            "邳",
            "邵",
            "邸",
            "邹",
            "邺",
            "邻",
            "郁",
            "郅",
            "郇",
            "郊",
            "郎",
            "郑",
            "郓",
            "郜",
            "郝",
            "郡",
            "郧",
            "部",
            "郫",
            "郭",
            "郯",
            "郴",
            "郸",
            "都",
            "鄂",
            "鄙",
            "鄞",
            "鄢",
            "鄱",
            "酉",
            "酊",
            "酋",
            "酌",
            "配",
            "酐",
            "酒",
            "酗",
            "酚",
            "酝",
            "酞",
            "酣",
            "酥",
            "酩",
            "酪",
            "酬",
            "酮",
            "酯",
            "酰",
            "酱",
            "酵",
            "酶",
            "酷",
            "酸",
            "酿",
            "醇",
            "醉",
            "醋",
            "醍",
            "醐",
            "醒",
            "醛",
            "醺",
            "采",
            "釉",
            "释",
            "里",
            "重",
            "野",
            "量",
            "金",
            "釜",
            "鉴",
            "銮",
            "鏖",
            "鑫",
            "钇",
            "针",
            "钉",
            "钊",
            "钎",
            "钏",
            "钐",
            "钒",
            "钓",
            "钗",
            "钙",
            "钛",
            "钜",
            "钝",
            "钞",
            "钟",
            "钠",
            "钢",
            "钣",
            "钥",
            "钦",
            "钧",
            "钨",
            "钩",
            "钮",
            "钯",
            "钰",
            "钱",
            "钲",
            "钳",
            "钴",
            "钵",
            "钻",
            "钼",
            "钾",
            "钿",
            "铀",
            "铁",
            "铂",
            "铃",
            "铄",
            "铅",
            "铆",
            "铉",
            "铋",
            "铍",
            "铎",
            "铐",
            "铑",
            "铖",
            "铛",
            "铜",
            "铝",
            "铟",
            "铠",
            "铡",
            "铣",
            "铤",
            "铧",
            "铨",
            "铩",
            "铬",
            "铭",
            "铮",
            "铰",
            "铲",
            "银",
            "铷",
            "铸",
            "铺",
            "链",
            "铿",
            "销",
            "锁",
            "锂",
            "锄",
            "锅",
            "锆",
            "锈",
            "锉",
            "锋",
            "锌",
            "锏",
            "锐",
            "锑",
            "锒",
            "错",
            "锚",
            "锟",
            "锡",
            "锢",
            "锣",
            "锤",
            "锥",
            "锦",
            "锨",
            "锭",
            "键",
            "锯",
            "锰",
            "锲",
            "锴",
            "锵",
            "锷",
            "锹",
            "锻",
            "镀",
            "镁",
            "镂",
            "镇",
            "镉",
            "镊",
            "镌",
            "镍",
            "镏",
            "镐",
            "镑",
            "镔",
            "镕",
            "镖",
            "镜",
            "镣",
            "镭",
            "镯",
            "镰",
            "镳",
            "镶",
            "长",
            "门",
            "闩",
            "闪",
            "闫",
            "闭",
            "问",
            "闯",
            "闰",
            "闲",
            "闳",
            "间",
            "闵",
            "闷",
            "闸",
            "闹",
            "闺",
            "闻",
            "闽",
            "闾",
            "阀",
            "阁",
            "阂",
            "阄",
            "阅",
            "阆",
            "阉",
            "阎",
            "阐",
            "阑",
            "阔",
            "阕",
            "阖",
            "阙",
            "阚",
            "阜",
            "队",
            "阡",
            "阪",
            "阮",
            "阱",
            "防",
            "阳",
            "阴",
            "阵",
            "阶",
            "阻",
            "阿",
            "陀",
            "陂",
            "附",
            "际",
            "陆",
            "陇",
            "陈",
            "陉",
            "陋",
            "陌",
            "降",
            "限",
            "陕",
            "陛",
            "陡",
            "院",
            "除",
            "陨",
            "险",
            "陪",
            "陬",
            "陵",
            "陶",
            "陷",
            "隅",
            "隆",
            "隋",
            "隍",
            "随",
            "隐",
            "隔",
            "隗",
            "隘",
            "隙",
            "障",
            "隧",
            "隶",
            "隼",
            "隽",
            "难",
            "雀",
            "雁",
            "雄",
            "雅",
            "集",
            "雇",
            "雉",
            "雌",
            "雍",
            "雏",
            "雒",
            "雕",
            "雨",
            "雪",
            "雯",
            "雳",
            "零",
            "雷",
            "雹",
            "雾",
            "需",
            "霁",
            "霄",
            "霆",
            "震",
            "霈",
            "霉",
            "霍",
            "霎",
            "霏",
            "霓",
            "霖",
            "霜",
            "霞",
            "霪",
            "露",
            "霸",
            "霹",
            "霾",
            "靑",
            "青",
            "靓",
            "靖",
            "静",
            "靛",
            "非",
            "靠",
            "靡",
            "面",
            "革",
            "靳",
            "靴",
            "靶",
            "鞅",
            "鞋",
            "鞍",
            "鞑",
            "鞘",
            "鞠",
            "鞭",
            "韦",
            "韧",
            "韩",
            "韫",
            "韬",
            "韭",
            "音",
            "韵",
            "韶",
            "页",
            "顶",
            "顷",
            "项",
            "顺",
            "须",
            "顽",
            "顾",
            "顿",
            "颀",
            "颁",
            "颂",
            "预",
            "颅",
            "领",
            "颇",
            "颈",
            "颊",
            "颌",
            "颍",
            "颐",
            "频",
            "颓",
            "颖",
            "颗",
            "题",
            "颚",
            "颜",
            "额",
            "颠",
            "颢",
            "颤",
            "颦",
            "颧",
            "风",
            "飒",
            "飓",
            "飘",
            "飙",
            "飚",
            "飞",
            "食",
            "飧",
            "餍",
            "餐",
            "餮",
            "饕",
            "饥",
            "饨",
            "饪",
            "饭",
            "饮",
            "饯",
            "饰",
            "饱",
            "饲",
            "饴",
            "饵",
            "饶",
            "饷",
            "饺",
            "饼",
            "饽",
            "饿",
            "馀",
            "馁",
            "馄",
            "馅",
            "馆",
            "馈",
            "馊",
            "馋",
            "馍",
            "馏",
            "馑",
            "馒",
            "馕",
            "首",
            "馗",
            "香",
            "馥",
            "馨",
            "马",
            "驭",
            "驮",
            "驯",
            "驰",
            "驱",
            "驳",
            "驴",
            "驶",
            "驷",
            "驸",
            "驹",
            "驻",
            "驼",
            "驾",
            "驿",
            "骁",
            "骂",
            "骄",
            "骅",
            "骆",
            "骇",
            "骈",
            "骊",
            "骋",
            "验",
            "骏",
            "骐",
            "骑",
            "骓",
            "骗",
            "骚",
            "骛",
            "骜",
            "骝",
            "骞",
            "骠",
            "骡",
            "骤",
            "骥",
            "骨",
            "骰",
            "骷",
            "骸",
            "骺",
            "骼",
            "髂",
            "髅",
            "髋",
            "髌",
            "髓",
            "高",
            "髦",
            "髯",
            "鬃",
            "鬓",
            "鬟",
            "鬼",
            "魁",
            "魂",
            "魄",
            "魅",
            "魇",
            "魉",
            "魍",
            "魏",
            "魔",
            "魟",
            "鱼",
            "鱿",
            "鲁",
            "鲅",
            "鲈",
            "鲍",
            "鲑",
            "鲜",
            "鲟",
            "鲠",
            "鲢",
            "鲤",
            "鲨",
            "鲫",
            "鲭",
            "鲳",
            "鲶",
            "鲷",
            "鲸",
            "鲼",
            "鳃",
            "鳄",
            "鳅",
            "鳌",
            "鳍",
            "鳕",
            "鳖",
            "鳗",
            "鳝",
            "鳞",
            "鳟",
            "鸟",
            "鸠",
            "鸡",
            "鸢",
            "鸣",
            "鸥",
            "鸦",
            "鸩",
            "鸪",
            "鸫",
            "鸭",
            "鸯",
            "鸳",
            "鸵",
            "鸽",
            "鸾",
            "鸿",
            "鹁",
            "鹂",
            "鹃",
            "鹅",
            "鹉",
            "鹊",
            "鹌",
            "鹏",
            "鹑",
            "鹜",
            "鹞",
            "鹤",
            "鹦",
            "鹧",
            "鹫",
            "鹭",
            "鹰",
            "鹳",
            "鹿",
            "麂",
            "麋",
            "麒",
            "麓",
            "麝",
            "麟",
            "麦",
            "麸",
            "麻",
            "麾",
            "黄",
            "黍",
            "黎",
            "黏",
            "黑",
            "黔",
            "默",
            "黛",
            "黝",
            "黟",
            "黯",
            "鼎",
            "鼓",
            "鼠",
            "鼬",
            "鼹",
            "鼻",
            "鼾",
            "齐",
            "齿",
            "龃",
            "龄",
            "龅",
            "龈",
            "龉",
            "龊",
            "龌",
            "龙",
            "龚",
            "龟",
            "𫖯",
            "𫚉",
            "<eos>"
        ],
        "cnn_module_kernel": 15,
        "config": "conf/tuning/conformer/train_pytorch_str_conformer_kernel15.yaml",
        "config2": null,
        "config3": null,
        "context_residual": false,
        "criterion": "acc",
        "ctc_type": "warpctc",
        "ctc_weight": 0.3,
        "debugdir": "exp/train_pytorch_air_bone_scaling_str_attn_fix",
        "debugmode": 1,
        "dec_init": null,
        "dec_init_mods": [
            "att.",
            " dec."
        ],
        "decoder_mode": "AR",
        "dict": "/home/Chenjq/espnet2/egs/aishell2/data_v2/lang/char_dict.txt",
        "dlayers": 6,
        "dropout_rate": 0.1,
        "dunits": 2048,
        "early_stop_criterion": "validation/main/acc",
        "elayers": 12,
        "enc_init": null,
        "enc_init_mods": [
            "enc.enc."
        ],
        "epochs": 50,
        "eps": 1e-08,
        "eps_decay": 0.01,
        "eunits": 2048,
        "except_key": null,
        "fbank_fmax": null,
        "fbank_fmin": 0.0,
        "fbank_fs": 16000,
        "freeze_all": false,
        "freeze_keys": null,
        "freeze_mods": null,
        "grad_clip": 5.0,
        "grad_noise": false,
        "ignore_keys": null,
        "ldconv_decoder_kernel_length": "11_13_15_17_19_21",
        "ldconv_encoder_kernel_length": "21_23_25_27_29_31_33_35_37_39_41_43",
        "ldconv_usebias": false,
        "lm_weight": 0.1,
        "lsm_weight": 0.1,
        "macaron_style": 1,
        "map_keys": null,
        "maxlen_in": 512,
        "maxlen_out": 150,
        "maxlenratio": 0.0,
        "minibatches": 0,
        "minlenratio": 0.0,
        "model_module": "model.e2e_asr_conformer_mmt:E2E",
        "mtlalpha": 0.3,
        "n_iter_processes": 0,
        "n_mels": 80,
        "nbest": 1,
        "ngpu": 1,
        "num_encs": 1,
        "num_save_attention": 0,
        "num_save_ctc": 0,
        "num_spkrs": 1,
        "opt": "noam",
        "outdir": "exp/train_pytorch_air_bone_scaling_str_attn_fix/results",
        "patience": 0,
        "penalty": 0.0,
        "preprocess_conf": null,
        "pretrain_path": null,
        "pretrained_api": "v2",
        "pretrained_path": null,
        "ref_channel": -1,
        "report_cer": false,
        "report_interval_iters": 100,
        "report_wer": false,
        "resume": null,
        "rnnlm": null,
        "rnnlm_conf": null,
        "save_interval_iters": 0,
        "seed": 1,
        "sortagrad": 0,
        "stats_file": null,
        "sym_blank": "<blank>",
        "sym_space": "<space>",
        "tensorboard_dir": "tensorboard/train_pytorch_air_bone_scaling_str_attn_fix",
        "threshold": 0.0001,
        "train_dtype": "float32",
        "train_json": "/home/Chenjq/espnet2/egs/boneconduct/data_str_air_bone/data/train/data.json",
        "transformer_attn_dropout_rate": 0.0,
        "transformer_decoder_selfattn_layer_type": "selfattn",
        "transformer_encoder_activation_type": "swish",
        "transformer_encoder_pos_enc_layer_type": "rel_pos",
        "transformer_encoder_selfattn_layer_type": "rel_selfattn",
        "transformer_init": "pytorch",
        "transformer_input_layer": "conv2d",
        "transformer_length_normalized_loss": 0,
        "transformer_lr": 1.0,
        "transformer_warmup_steps": 25000,
        "use_beamformer": true,
        "use_cnn_module": 1,
        "use_dnn_mask_for_wpe": false,
        "use_frontend": false,
        "use_wpe": false,
        "uttmvn_norm_means": true,
        "uttmvn_norm_vars": false,
        "valid_json": "/home/Chenjq/espnet2/egs/boneconduct/data_str_air_bone/data/dev/data.json",
        "verbose": 0,
        "wdropout_rate": 0.0,
        "weight_decay": 0.0,
        "wlayers": 2,
        "wpe_delay": 3,
        "wpe_taps": 5,
        "wprojs": 300,
        "wshare": 4,
        "wtype": "blstmp",
        "wunits": 300
    }
]
