# Supplementary material for: Adaptive regularized spectral reduction for stabilizing ill-conditioned bone-conducted speech signals
Source: PeerJ Comput Sci. 2025 May 20;11:e2906. doi: 10.7717/peerj-cs.2906 (PMC12192814; doi:10.7717/peerj-cs.2906)
Supplement: Supplemental Information 1 [file peerj-cs-11-2906-s001.zip › BC SPEECH/model/subsampling.py]

#!/usr/bin/env python3
# -*- coding: utf-8 -*-
import torch

from espnet.nets.pytorch_backend.transformer.embedding import PositionalEncoding

class RelPositionalEncoding(PositionalEncoding):
    """Relative positional encoding module.

    See : Appendix B in https://arxiv.org/abs/1901.02860

    Args:
        d_model (int): Embedding dimension.
        dropout_rate (float): Dropout rate.
        max_len (int): Maximum input length.

    """

    def __init__(self, d_model, dropout_rate, max_len=5000):
        """Initialize class."""
        super().__init__(d_model, dropout_rate, max_len, reverse=True)

    def forward(self, x):
        """Compute positional encoding.

        Args:
            x (torch.Tensor): Input tensor (batch, time, `*`).

        Returns:
            torch.Tensor: Encoded tensor (batch, time, `*`).
            torch.Tensor: Positional embedding tensor (1, time, `*`).

        """
        self.extend_pe(x)
        x = x * self.xscale
        pos_emb = self.pe[:, : x.size(1)]
        return self.dropout(x), self.dropout(pos_emb)

class Conv2dSubsampling(torch.nn.Module):
    """Convolutional 2D subsampling (to 1/4 length).

    Args:
        idim (int): Input dimension.
        odim (int): Output dimension.
        dropout_rate (float): Dropout rate.
        pos_enc (torch.nn.Module): Custom position encoding layer.

    """

    def __init__(self, idim, odim, dropout_rate, pos_enc=None):
        """Construct an Conv2dSubsampling object."""
        super(Conv2dSubsampling, self).__init__()
        self.conv = torch.nn.Sequential(
            torch.nn.Conv2d(1, odim, 3, 2),
            torch.nn.ReLU(),
            torch.nn.Conv2d(odim, odim, 3, 2),
            torch.nn.ReLU(),
        )
        self.out = torch.nn.Sequential(
            torch.nn.Linear(odim * (((idim - 1) // 2 - 1) // 2), odim),
            pos_enc if pos_enc is not None else PositionalEncoding(odim, dropout_rate),
        )

    def forward(self, x, x_mask):
        """Subsample x.

        Args:
            x (torch.Tensor): Input tensor (#batch, time, idim).
            x_mask (torch.Tensor): Input mask (#batch, 1, time).

        Returns:
            torch.Tensor: Subsampled tensor (#batch, time', odim),
                where time' = time // 4.
            torch.Tensor: Subsampled mask (#batch, 1, time'),
                where time' = time // 4.

        """
        x = x.unsqueeze(1)  # (b, c, t, f)
        x = self.conv(x)
        b, c, t, f = x.size()
        x = self.out(x.transpose(1, 2).contiguous().view(b, t, c * f))
        if x_mask is None:
            return x, None
        return x, x_mask[:, :, :-2:2][:, :, :-2:2]

    def __getitem__(self, key):
        """Get item.

        When reset_parameters() is called, if use_scaled_pos_enc is used,
            return the positioning encoding.

        """
        if key != -1:
            raise NotImplementedError("Support only `-1` (for `reset_parameters`).")
        return self.out[key]
