# Supplementary material for: Adaptive regularized spectral reduction for stabilizing ill-conditioned bone-conducted speech signals
Source: PeerJ Comput Sci. 2025 May 20;11:e2906. doi: 10.7717/peerj-cs.2906 (PMC12192814; doi:10.7717/peerj-cs.2906)
Supplement: Supplemental Information 1 [file peerj-cs-11-2906-s001.zip › BC SPEECH/model/decoder_layer.py]

#!/usr/bin/env python3
# -*- coding: utf-8 -*-

import torch
from torch import nn

from espnet.nets.pytorch_backend.transformer.layer_norm import LayerNorm


class NoForwardDecoderLayer(nn.Module):
    def __init__(
            self,
            size,
            self_attn,
            src_attn,
            dropout_rate,
            normalize_before=True,
            concat_after=False,
    ):
        """Construct an DecoderLayer object."""
        super(NoForwardDecoderLayer, self).__init__()
        self.size = size
        self.self_attn = self_attn
        self.src_attn = src_attn
        self.norm1 = LayerNorm(size)
        self.norm2 = LayerNorm(size)
        self.norm3 = LayerNorm(size)
        self.dropout = nn.Dropout(dropout_rate)
        self.normalize_before = normalize_before
        self.concat_after = concat_after
        if self.concat_after:
            self.concat_linear1 = nn.Linear(size + size, size)
            self.concat_linear2 = nn.Linear(size + size, size)

    def forward(self, tgt, tgt_mask, memory, memory_mask, cache=None):
        """Compute decoded features.

        Args:
            tgt (torch.Tensor): Input tensor (#batch, maxlen_out, size).
            tgt_mask (torch.Tensor): Mask for input tensor (#batch, maxlen_out).
            memory (torch.Tensor): Encoded memory, float32 (#batch, maxlen_in, size).
            memory_mask (torch.Tensor): Encoded memory mask (#batch, maxlen_in).
            cache (List[torch.Tensor]): List of cached tensors.
                Each tensor shape should be (#batch, maxlen_out - 1, size).

        Returns:
            torch.Tensor: Output tensor(#batch, maxlen_out, size).
            torch.Tensor: Mask for output tensor (#batch, maxlen_out).
            torch.Tensor: Encoded memory (#batch, maxlen_in, size).
            torch.Tensor: Encoded memory mask (#batch, maxlen_in).

        """
        residual = tgt
        if self.normalize_before:
            tgt = self.norm1(tgt)

        if cache is None:
            tgt_q = tgt
            tgt_q_mask = tgt_mask
        else:
            # compute only the last frame query keeping dim: max_time_out -> 1
            assert cache.shape == (
                tgt.shape[0],
                tgt.shape[1] - 1,
                self.size,
            ), f"{cache.shape} == {(tgt.shape[0], tgt.shape[1] - 1, self.size)}"
            tgt_q = tgt[:, -1:, :]
            residual = residual[:, -1:, :]
            tgt_q_mask = None
            if tgt_mask is not None:
                tgt_q_mask = tgt_mask[:, -1:, :]

        if self.concat_after:
            tgt_concat = torch.cat(
                (tgt_q, self.self_attn(tgt_q, tgt, tgt, tgt_q_mask)), dim=-1
            )
            x = residual + self.concat_linear1(tgt_concat)
        else:
            x = residual + self.dropout(self.self_attn(tgt_q, tgt, tgt, tgt_q_mask))
        if not self.normalize_before:
            x = self.norm1(x)

        residual = x
        if self.normalize_before:
            x = self.norm2(x)
        if self.concat_after:
            x_concat = torch.cat(
                (x, self.src_attn(x, memory, memory, memory_mask)), dim=-1
            )
            x = residual + self.concat_linear2(x_concat)
        else:
            x = residual + self.dropout(self.src_attn(x, memory, memory, memory_mask))
        if not self.normalize_before:
            x = self.norm2(x)

        if cache is not None:
            pass
            # do noting
        return x, tgt_mask, memory, memory_mask


class StreamAttentionDecoderLayer(nn.Module):
    def __init__(
            self,
            size,
            feed_forward,
            strattn,
            dropout_rate,
            normalize_before=True,
            concat_after=False,
    ):
        """Construct an DecoderLayer object."""
        super(StreamAttentionDecoderLayer, self).__init__()
        self.size = size
        self.feed_forward = feed_forward

        self.strattn = strattn

        self.norm3 = LayerNorm(size)
        self.dropout = nn.Dropout(dropout_rate)
        self.normalize_before = normalize_before
        self.concat_after = concat_after
        if self.concat_after:
            self.concat_linear1 = nn.Linear(size + size, size)
            self.concat_linear2 = nn.Linear(size + size, size)

    def forward(self, x, cache=None, use_str_attn=True, num_encs=None, guide_x=None):
        """Compute decoded features.

        Args:
            tgt (torch.Tensor): Input tensor (#batch, maxlen_out, size).
            tgt_mask (torch.Tensor): Mask for input tensor (#batch, maxlen_out).
            memory (torch.Tensor): Encoded memory, float32 (#batch * channel, maxlen_in, size).
            memory_mask (torch.Tensor): Encoded memory mask (#batch * channel, maxlen_in).
            cache (List[torch.Tensor]): List of cached tensors.
                Each tensor shape should be (#batch, maxlen_out - 1, size).

        Returns:
            torch.Tensor: Output tensor(#batch * channel, maxlen_out, size).
            torch.Tensor: Mask for output tensor (#batch, maxlen_out).
            torch.Tensor: Encoded memory (#batch * channel(drop), maxlen_in, size).
            torch.Tensor: Encoded memory mask (#batch, maxlen_in).

        """
        assert guide_x is not None
        assert num_encs == 2

        def re_shape(x, N_insert):
            # x -> (B*N_in, N2, D)
            # new_x -> (B*N2, N_in, D)

            batch_nums = x.shape[0] // N_insert
            N2 = x.shape[1]
            # new_x -> (B*N2, N_in, D)
            new_x = x.new_zeros((batch_nums * N2, N_insert, x.shape[-1]))
            for i in range(batch_nums):
                new_x[i * N2:(i+1) * N2, :, :] = x[i * N_insert:(i+1)* N_insert, :, :].transpose(0, 1)
            return new_x

        # # step 1. do sparse attention
        if num_encs > 1 and use_str_attn:
            length = x.shape[1]
            # x (B*C, T, D) -> (B*T, C, D)
            x = re_shape(x, num_encs)
            # guide_x (B*1, T, D) -> (B*T, 1, D)
            guide_x = re_shape(guide_x, 1)
            # x -> (B*T, 1, D)
            # scores -> (B*T, 1, 1, C)
            # (B*T, 1, D)
            scores, x = self.strattn(guide_x, x, x, None)
            x = re_shape(x, length)

        # step 2. feeadforward
        residual = x
        if self.normalize_before:
            x = self.norm3(x)
        x = residual + self.dropout(self.feed_forward(x))
        if not self.normalize_before:
            x = self.norm3(x)
        # TODO: cache size mismatch
        if cache is not None:
            x = torch.cat([cache, x], dim=1)
        if use_str_attn:
            return x,  num_encs
        else:
            return x, num_encs, guide_x


class ExtractDecoderLayer(nn.Module):
    def __init__(
            self,
            size,
            self_attn,
            src_attn,
            feed_forward,
            dropout_rate,
            normalize_before=True,
            concat_after=False,
    ):
        """Construct an DecoderLayer object."""
        super(ExtractDecoderLayer, self).__init__()
        self.size = size
        self.self_attn = self_attn
        self.src_attn = src_attn
        self.feed_forward = feed_forward
        self.norm1 = LayerNorm(size)
        self.norm2 = LayerNorm(size)
        self.norm3 = LayerNorm(size)
        self.dropout = nn.Dropout(dropout_rate)
        self.normalize_before = normalize_before
        self.concat_after = concat_after
        if self.concat_after:
            self.concat_linear1 = nn.Linear(size + size, size)
            self.concat_linear2 = nn.Linear(size + size, size)
        self.guide = None

    def forward(self, tgt, tgt_mask, memory, memory_mask, cache=None):
        """Compute decoded features.

        Args:
            tgt (torch.Tensor): Input tensor (#batch, maxlen_out, size).
            tgt_mask (torch.Tensor): Mask for input tensor (#batch, maxlen_out).
            memory (torch.Tensor): Encoded memory, float32 (#batch, maxlen_in, size).
            memory_mask (torch.Tensor): Encoded memory mask (#batch, maxlen_in).
            cache (List[torch.Tensor]): List of cached tensors.
                Each tensor shape should be (#batch, maxlen_out - 1, size).

        Returns:
            torch.Tensor: Output tensor(#batch, maxlen_out, size).
            torch.Tensor: Mask for output tensor (#batch, maxlen_out).
            torch.Tensor: Encoded memory (#batch, maxlen_in, size).
            torch.Tensor: Encoded memory mask (#batch, maxlen_in).

        """
        residual = tgt
        if self.normalize_before:
            tgt = self.norm1(tgt)

        if cache is None:
            tgt_q = tgt
            tgt_q_mask = tgt_mask
        else:
            # compute only the last frame query keeping dim: max_time_out -> 1
            assert cache.shape == (
                tgt.shape[0],
                tgt.shape[1] - 1,
                self.size,
            ), f"{cache.shape} == {(tgt.shape[0], tgt.shape[1] - 1, self.size)}"
            tgt_q = tgt[:, -1:, :]
            residual = residual[:, -1:, :]
            tgt_q_mask = None
            if tgt_mask is not None:
                tgt_q_mask = tgt_mask[:, -1:, :]

        if self.concat_after:
            tgt_concat = torch.cat(
                (tgt_q, self.self_attn(tgt_q, tgt, tgt, tgt_q_mask)), dim=-1
            )
            x = residual + self.concat_linear1(tgt_concat)
        else:
            x = residual + self.dropout(self.self_attn(tgt_q, tgt, tgt, tgt_q_mask))
        if not self.normalize_before:
            x = self.norm1(x)

        self.guide = x
        residual = x
        if self.normalize_before:
            x = self.norm2(x)
        if self.concat_after:
            x_concat = torch.cat(
                (x, self.src_attn(x, memory, memory, memory_mask)), dim=-1
            )
            x = residual + self.concat_linear2(x_concat)
        else:
            x = residual + self.dropout(self.src_attn(x, memory, memory, memory_mask))
        if not self.normalize_before:
            x = self.norm2(x)

        residual = x
        if self.normalize_before:
            x = self.norm3(x)
        x = residual + self.dropout(self.feed_forward(x))
        if not self.normalize_before:
            x = self.norm3(x)

        if cache is not None:
            x = torch.cat([cache, x], dim=1)

        return x, tgt_mask, memory, memory_mask
