# Supplementary material for: Adaptive regularized spectral reduction for stabilizing ill-conditioned bone-conducted speech signals
Source: PeerJ Comput Sci. 2025 May 20;11:e2906. doi: 10.7717/peerj-cs.2906 (PMC12192814; doi:10.7717/peerj-cs.2906)
Supplement: Supplemental Information 1 [file peerj-cs-11-2906-s001.zip › BC SPEECH/conf/decode.yaml]

batchsize: 0
beam-size: 10
penalty: 0.0
maxlenratio: 0.0
minlenratio: 0.0
ctc-weight: 0.5
lm-weight: 0.0
