# Supplementary material for: Adaptive regularized spectral reduction for stabilizing ill-conditioned bone-conducted speech signals
Source: PeerJ Comput Sci. 2025 May 20;11:e2906. doi: 10.7717/peerj-cs.2906 (PMC12192814; doi:10.7717/peerj-cs.2906)
Supplement: Supplemental Information 1 [file peerj-cs-11-2906-s001.zip › BC SPEECH/data/feature/char_dict.txt]

<unk> 1
' 2
<space> 3
A 4
B 5
C 6
D 7
E 8
F 9
G 10
H 11
I 12
J 13
K 14
L 15
M 16
N 17
O 18
P 19
Q 20
R 21
S 22
T 23
U 24
V 25
W 26
X 27
Y 28
Z 29
㶧 30
䶮 31
一 32
丁 33
七 34
万 35
丈 36
三 37
上 38
下 39
不 40
与 41
丐 42
丑 43
专 44
且 45
丕 46
世 47
丘 48
丙 49
业 50
丛 51
东 52
丝 53
丞 54
丢 55
两 56
严 57
丧 58
个 59
丫 60
中 61
丰 62
串 63
临 64
丸 65
丹 66
为 67
主 68
丽 69
举 70
乃 71
久 72
么 73
义 74
之 75
乌 76
乍 77
乎 78
乏 79
乐 80
乒 81
乓 82
乔 83
乖 84
乘 85
乙 86
九 87
乞 88
也 89
习 90
乡 91
书 92
买 93
乱 94
乳 95
乾 96
了 97
予 98
争 99
事 100
二 101
于 102
亏 103
云 104
互 105
五 106
井 107
亘 108
亚 109
些 110
亟 111
亡 112
亢 113
交 114
亥 115
亦 116
产 117
亨 118
亩 119
享 120
京 121
亭 122
亮 123
亲 124
亳 125
亵 126
人 127
亿 128
什 129
仁 130
仄 131
仅 132
仆 133
仇 134
今 135
介 136
仍 137
从 138
仑 139
仓 140
仔 141
仕 142
他 143
仗 144
付 145
仙 146
仞 147
仟 148
仡 149
代 150
令 151
以 152
仨 153
仪 154
们 155
仰 156
仲 157
件 158
价 159
任 160
份 161
仿 162
企 163
伉 164
伊 165
伍 166
伎 167
伏 168
伐 169
休 170
众 171
优 172
伙 173
会 174
伞 175
伟 176
传 177
伢 178
伤 179
伦 180
伪 181
伫 182
伯 183
估 184
伴 185
伶 186
伸 187
伺 188
似 189
伽 190
佃 191
但 192
位 193
低 194
住 195
佐 196
佑 197
体 198
何 199
佗 200
佘 201
余 202
佚 203
佛 204
作 205
佝 206
佟 207
你 208
佣 209
佩 210
佬 211
佯 212
佰 213
佳 214
佶 215
佻 216
佼 217
使 218
侃 219
侄 220
侈 221
例 222
侍 223
侏 224
侑 225
侗 226
供 227
依 228
侠 229
侣 230
侥 231
侦 232
侧 233
侨 234
侬 235
侮 236
侯 237
侵 238
便 239
促 240
俄 241
俊 242
俎 243
俏 244
俐 245
俑 246
俗 247
俘 248
俚 249
保 250
俞 251
俟 252
信 253
俨 254
俩 255
俪 256
俭 257
修 258
俯 259
俱 260
俸 261
俺 262
俾 263
倌 264
倍 265
倒 266
倔 267
倘 268
候 269
倚 270
倜 271
借 272
倡 273
倦 274
倩 275
倪 276
倭 277
债 278
值 279
倾 280
偃 281
假 282
偈 283
偌 284
偎 285
偏 286
偓 287
偕 288
做 289
停 290
健 291
偶 292
偷 293
偻 294
偿 295
傀 296
傅 297
傍 298
傣 299
傥 300
储 301
催 302
傲 303
傻 304
像 305
僚 306
僧 307
僮 308
僵 309
僻 310
儋 311
儒 312
儡 313
儿 314
兀 315
允 316
元 317
兄 318
充 319
兆 320
先 321
光 322
克 323
免 324
兑 325
兔 326
兖 327
党 328
兜 329
兢 330
入 331
全 332
八 333
公 334
六 335
兮 336
兰 337
共 338
关 339
兴 340
兵 341
其 342
具 343
典 344
兹 345
养 346
兼 347
兽 348
冀 349
内 350
冈 351
冉 352
册 353
再 354
冒 355
冕 356
冗 357
写 358
军 359
农 360
冠 361
冢 362
冤 363
冥 364
冬 365
冯 366
冰 367
冲 368
决 369
况 370
冶 371
冷 372
冻 373
冼 374
冽 375
净 376
凄 377
准 378
凇 379
凉 380
凋 381
凌 382
减 383
凑 384
凛 385
凝 386
几 387
凡 388
凤 389
凭 390
凯 391
凰 392
凳 393
凶 394
凸 395
凹 396
出 397
击 398
函 399
凿 400
刀 401
刁 402
刃 403
分 404
切 405
刊 406
刍 407
刎 408
刑 409
划 410
列 411
刘 412
则 413
刚 414
创 415
初 416
删 417
判 418
刨 419
利 420
别 421
刮 422
到 423
制 424
刷 425
券 426
刹 427
刺 428
刻 429
刽 430
剁 431
剂 432
剃 433
削 434
剌 435
前 436
剐 437
剑 438
剔 439
剖 440
剜 441
剥 442
剧 443
剩 444
剪 445
副 446
割 447
剽 448
剿 449
劈 450
力 451
劝 452
办 453
功 454
加 455
务 456
劣 457
动 458
助 459
努 460
劫 461
劭 462
励 463
劲 464
劳 465
劵 466
劾 467
势 468
勃 469
勇 470
勉 471
勋 472
勐 473
勒 474
勘 475
募 476
勤 477
勺 478
勾 479
勿 480
匀 481
包 482
匆 483
匈 484
匏 485
匕 486
化 487
北 488
匙 489
匝 490
匠 491
匡 492
匣 493
匪 494
匮 495
匹 496
区 497
医 498
匾 499
匿 500
十 501
千 502
升 503
午 504
卉 505
半 506
华 507
协 508
卑 509
卒 510
卓 511
单 512
卖 513
南 514
博 515
卜 516
卞 517
占 518
卡 519
卢 520
卤 521
卦 522
卧 523
卫 524
卯 525
印 526
危 527
卲 528
即 529
却 530
卵 531
卷 532
卸 533
卿 534
厂 535
厄 536
厅 537
历 538
厉 539
压 540
厌 541
厕 542
厘 543
厚 544
厝 545
原 546
厢 547
厥 548
厦 549
厨 550
厩 551
厮 552
去 553
县 554
叁 555
参 556
又 557
叉 558
及 559
友 560
双 561
反 562
发 563
叔 564
取 565
受 566
变 567
叙 568
叛 569
叠 570
口 571
古 572
句 573
另 574
叨 575
叩 576
只 577
叫 578
召 579
叭 580
叮 581
可 582
台 583
叱 584
史 585
右 586
叵 587
叶 588
号 589
司 590
叹 591
叼 592
叽 593
吁 594
吃 595
各 596
吆 597
合 598
吉 599
吊 600
吋 601
同 602
名 603
后 604
吏 605
吐 606
向 607
吒 608
吓 609
吕 610
吖 611
吗 612
君 613
吝 614
吞 615
吟 616
吠 617
否 618
吧 619
吨 620
吩 621
含 622
听 623
吭 624
吮 625
启 626
吱 627
吴 628
吵 629
吸 630
吹 631
吻 632
吼 633
吾 634
呀 635
呃 636
呆 637
呈 638
告 639
呐 640
呕 641
呗 642
员 643
呛 644
呜 645
呢 646
呦 647
周 648
呱 649
呲 650
味 651
呵 652
呷 653
呸 654
呻 655
呼 656
命 657
咀 658
咂 659
咄 660
咆 661
咋 662
和 663
咎 664
咏 665
咐 666
咒 667
咔 668
咕 669
咖 670
咘 671
咙 672
咚 673
咝 674
咣 675
咤 676
咦 677
咧 678
咨 679
咩 680
咪 681
咫 682
咬 683
咭 684
咯 685
咱 686
咳 687
咸 688
咻 689
咽 690
哀 691
品 692
哂 693
哄 694
哆 695
哇 696
哈 697
哉 698
响 699
哎 700
哐 701
哑 702
哒 703
哔 704
哕 705
哗 706
哟 707
哥 708
哦 709
哨 710
哩 711
哪 712
哭 713
哮 714
哲 715
哺 716
哼 717
哽 718
唁 719
唆 720
唇 721
唉 722
唏 723
唐 724
唑 725
唛 726
唠 727
唢 728
唤 729
唧 730
唬 731
售 732
唯 733
唰 734
唱 735
唳 736
唷 737
唾 738
啃 739
啄 740
商 741
啊 742
啕 743
啖 744
啜 745
啡 746
啤 747
啥 748
啦 749
啧 750
啪 751
啬 752
啰 753
啲 754
啵 755
啶 756
啸 757
啼 758
啾 759
喀 760
喁 761
喂 762
喃 763
善 764
喆 765
喇 766
喉 767
喊 768
喋 769
喔 770
喘 771
喜 772
喝 773
喟 774
喧 775
喱 776
喳 777
喵 778
喷 779
喻 780
喽 781
嗄 782
嗅 783
嗑 784
嗒 785
嗓 786
嗔 787
嗖 788
嗜 789
嗝 790
嗡 791
嗣 792
嗤 793
嗦 794
嗨 795
嗪 796
嗫 797
嗬 798
嗯 799
嗲 800
嗷 801
嗽 802
嘀 803
嘈 804
嘉 805
嘎 806
嘏 807
嘘 808
嘛 809
嘞 810
嘟 811
嘣 812
嘭 813
嘱 814
嘲 815
嘴 816
嘶 817
嘹 818
嘻 819
嘿 820
噌 821
噎 822
噗 823
噘 824
噙 825
噜 826
噢 827
噤 828
器 829
噩 830
噪 831
噬 832
噱 833
噶 834
噻 835
噼 836
嚎 837
嚏 838
嚓 839
嚣 840
嚷 841
嚼 842
囊 843
囍 844
囔 845
囗 846
囚 847
四 848
回 849
因 850
团 851
囤 852
囧 853
囫 854
园 855
囯 856
困 857
囱 858
围 859
囵 860
囹 861
固 862
国 863
图 864
圃 865
圄 866
圆 867
圈 868
土 869
圣 870
在 871
圩 872
圪 873
圭 874
地 875
圳 876
圹 877
场 878
圻 879
圾 880
址 881
坂 882
均 883
坊 884
坍 885
坎 886
坏 887
坐 888
坑 889
块 890
坚 891
坛 892
坝 893
坞 894
坟 895
坠 896
坡 897
坤 898
坦 899
坨 900
坩 901
坪 902
坭 903
坯 904
坳 905
坷 906
坻 907
垂 908
垃 909
垄 910
垅 911
型 912
垌 913
垒 914
垚 915
垛 916
垡 917
垢 918
垣 919
垤 920
垦 921
垩 922
垫 923
垭 924
垮 925
埂 926
埃 927
埇 928
埋 929
城 930
埔 931
埕 932
埚 933
埝 934
域 935
埠 936
埭 937
埸 938
培 939
基 940
堀 941
堂 942
堃 943
堆 944
堇 945
堕 946
堡 947
堤 948
堪 949
堰 950
堵 951
堺 952
塌 953
塍 954
塑 955
塔 956
塘 957
塞 958
填 959
塬 960
塾 961
境 962
墅 963
墉 964
墓 965
増 966
墙 967
增 968
墟 969
墨 970
墩 971
壁 972
壑 973
壕 974
壤 975
士 976
壬 977
壮 978
声 979
壳 980
壶 981
壹 982
处 983
备 984
复 985
夏 986
夔 987
夕 988
外 989
夙 990
多 991
夜 992
够 993
大 994
天 995
太 996
夫 997
夭 998
央 999
夯 1000
失 1001
头 1002
夷 1003
夸 1004
夹 1005
夺 1006
奁 1007
奂 1008
奄 1009
奇 1010
奈 1011
奉 1012
奋 1013
奎 1014
奏 1015
契 1016
奔 1017
奕 1018
奖 1019
套 1020
奘 1021
奚 1022
奠 1023
奢 1024
奥 1025
女 1026
奴 1027
奶 1028
奸 1029
她 1030
好 1031
如 1032
妃 1033
妄 1034
妆 1035
妇 1036
妈 1037
妊 1038
妍 1039
妒 1040
妓 1041
妖 1042
妙 1043
妞 1044
妤 1045
妥 1046
妨 1047
妩 1048
妪 1049
妫 1050
妮 1051
妯 1052
妲 1053
妹 1054
妻 1055
妾 1056
姆 1057
姊 1058
始 1059
姐 1060
姑 1061
姓 1062
委 1063
姗 1064
姚 1065
姜 1066
姝 1067
姣 1068
姥 1069
姨 1070
姬 1071
姻 1072
姿 1073
威 1074
娃 1075
娄 1076
娅 1077
娆 1078
娇 1079
娈 1080
娉 1081
娌 1082
娓 1083
娘 1084
娜 1085
娟 1086
娠 1087
娣 1088
娥 1089
娩 1090
娱 1091
娲 1092
娴 1093
娶 1094
娼 1095
婀 1096
婆 1097
婉 1098
婊 1099
婕 1100
婚 1101
婢 1102
婧 1103
婪 1104
婴 1105
婵 1106
婶 1107
婷 1108
婺 1109
婿 1110
媒 1111
媚 1112
媛 1113
媞 1114
媲 1115
媳 1116
嫁 1117
嫂 1118
嫉 1119
嫌 1120
嫒 1121
嫔 1122
嫖 1123
嫚 1124
嫡 1125
嫣 1126
嫦 1127
嫩 1128
嫫 1129
嬅 1130
嬉 1131
嬗 1132
嬛 1133
嬴 1134
嬷 1135
孀 1136
子 1137
孑 1138
孔 1139
孕 1140
字 1141
存 1142
孙 1143
孚 1144
孛 1145
孜 1146
孝 1147
孟 1148
孢 1149
季 1150
孤 1151
学 1152
孩 1153
孪 1154
孬 1155
孰 1156
孱 1157
孳 1158
孵 1159
孺 1160
孽 1161
宁 1162
它 1163
宅 1164
宇 1165
守 1166
安 1167
宋 1168
完 1169
宏 1170
宓 1171
宕 1172
宗 1173
官 1174
宙 1175
定 1176
宛 1177
宜 1178
宝 1179
实 1180
宠 1181
审 1182
客 1183
宣 1184
室 1185
宥 1186
宦 1187
宪 1188
宫 1189
宰 1190
害 1191
宴 1192
宵 1193
家 1194
宸 1195
容 1196
宽 1197
宾 1198
宿 1199
寂 1200
寄 1201
寅 1202
密 1203
寇 1204
富 1205
寐 1206
寒 1207
寓 1208
寝 1209
寞 1210
察 1211
寡 1212
寥 1213
寨 1214
寮 1215
寰 1216
寸 1217
对 1218
寺 1219
寻 1220
导 1221
寿 1222
封 1223
射 1224
尅 1225
将 1226
尉 1227
尊 1228
小 1229
少 1230
尔 1231
尕 1232
尖 1233
尘 1234
尚 1235
尝 1236
尤 1237
尧 1238
尬 1239
就 1240
尴 1241
尸 1242
尹 1243
尺 1244
尼 1245
尽 1246
尾 1247
尿 1248
局 1249
屁 1250
层 1251
居 1252
屈 1253
屉 1254
届 1255
屋 1256
屌 1257
屎 1258
屏 1259
屐 1260
屑 1261
展 1262
属 1263
屠 1264
屡 1265
履 1266
屯 1267
山 1268
屹 1269
屿 1270
岁 1271
岂 1272
岌 1273
岐 1274
岑 1275
岔 1276
岖 1277
岗 1278
岚 1279
岛 1280
岩 1281
岬 1282
岭 1283
岱 1284
岳 1285
岷 1286
岸 1287
峁 1288
峋 1289
峒 1290
峙 1291
峡 1292
峥 1293
峦 1294
峨 1295
峪 1296
峭 1297
峰 1298
峻 1299
崂 1300
崃 1301
崆 1302
崇 1303
崎 1304
崔 1305
崖 1306
崛 1307
崧 1308
崩 1309
崭 1310
崮 1311
崴 1312
崽 1313
嵇 1314
嵊 1315
嵋 1316
嵌 1317
嵘 1318
嵛 1319
嵩 1320
嵬 1321
嶂 1322
嶙 1323
嶝 1324
巅 1325
巍 1326
川 1327
州 1328
巡 1329
巢 1330
工 1331
左 1332
巧 1333
巨 1334
巩 1335
巫 1336
差 1337
己 1338
已 1339
巳 1340
巴 1341
巷 1342
巾 1343
币 1344
市 1345
布 1346
帅 1347
帆 1348
师 1349
希 1350
帐 1351
帕 1352
帖 1353
帘 1354
帚 1355
帛 1356
帜 1357
帝 1358
带 1359
帧 1360
席 1361
帮 1362
帷 1363
常 1364
帼 1365
帽 1366
幂 1367
幄 1368
幅 1369
幌 1370
幔 1371
幕 1372
幡 1373
幢 1374
干 1375
平 1376
年 1377
并 1378
幸 1379
幺 1380
幻 1381
幼 1382
幽 1383
广 1384
庄 1385
庆 1386
庇 1387
床 1388
序 1389
庐 1390
库 1391
应 1392
底 1393
庖 1394
店 1395
庙 1396
庚 1397
府 1398
庞 1399
废 1400
度 1401
座 1402
庭 1403
庵 1404
庶 1405
康 1406
庸 1407
庹 1408
庾 1409
廉 1410
廊 1411
廓 1412
廖 1413
延 1414
廷 1415
建 1416
开 1417
异 1418
弃 1419
弄 1420
弈 1421
弊 1422
弋 1423
式 1424
弑 1425
弓 1426
引 1427
弗 1428
弘 1429
弛 1430
弟 1431
张 1432
弥 1433
弦 1434
弧 1435
弩 1436
弭 1437
弯 1438
弱 1439
弹 1440
强 1441
弼 1442
归 1443
当 1444
录 1445
彗 1446
彝 1447
形 1448
彤 1449
彦 1450
彩 1451
彪 1452
彬 1453
彭 1454
彰 1455
影 1456
彷 1457
役 1458
彻 1459
彼 1460
往 1461
征 1462
径 1463
待 1464
徇 1465
很 1466
徉 1467
徊 1468
律 1469
徐 1470
徒 1471
得 1472
徘 1473
徙 1474
徜 1475
御 1476
徨 1477
循 1478
微 1479
德 1480
徽 1481
心 1482
必 1483
忆 1484
忌 1485
忍 1486
忏 1487
忐 1488
忑 1489
忒 1490
忖 1491
志 1492
忘 1493
忙 1494
忠 1495
忡 1496
忤 1497
忧 1498
忪 1499
快 1500
忱 1501
念 1502
忻 1503
忽 1504
忿 1505
怀 1506
态 1507
怂 1508
怄 1509
怅 1510
怆 1511
怎 1512
怒 1513
怕 1514
怖 1515
怜 1516
思 1517
怠 1518
怡 1519
急 1520
怦 1521
性 1522
怨 1523
怪 1524
怫 1525
怯 1526
怵 1527
总 1528
怼 1529
怿 1530
恁 1531
恃 1532
恋 1533
恍 1534
恐 1535
恒 1536
恕 1537
恙 1538
恢 1539
恣 1540
恤 1541
恨 1542
恩 1543
恪 1544
恬 1545
恭 1546
息 1547
恰 1548
恳 1549
恶 1550
恸 1551
恺 1552
恻 1553
恼 1554
恿 1555
悄 1556
悉 1557
悌 1558
悍 1559
悔 1560
悖 1561
悚 1562
悟 1563
悠 1564
患 1565
悦 1566
您 1567
悬 1568
悭 1569
悯 1570
悱 1571
悲 1572
悴 1573
悸 1574
悻 1575
悼 1576
情 1577
惆 1578
惊 1579
惋 1580
惑 1581
惕 1582
惚 1583
惜 1584
惟 1585
惠 1586
惦 1587
惧 1588
惨 1589
惩 1590
惫 1591
惬 1592
惭 1593
惮 1594
惯 1595
惰 1596
想 1597
惶 1598
惹 1599
惺 1600
愁 1601
愈 1602
愉 1603
意 1604
愕 1605
愚 1606
感 1607
愣 1608
愤 1609
愧 1610
愫 1611
愿 1612
慈 1613
慌 1614
慎 1615
慑 1616
慕 1617
慢 1618
慧 1619
慨 1620
慰 1621
慵 1622
慷 1623
憋 1624
憎 1625
憔 1626
憧 1627
憨 1628
憩 1629
憬 1630
憷 1631
憾 1632
懂 1633
懈 1634
懊 1635
懋 1636
懑 1637
懒 1638
懦 1639
懵 1640
懿 1641
戈 1642
戊 1643
戌 1644
戍 1645
戎 1646
戏 1647
成 1648
我 1649
戒 1650
或 1651
戗 1652
战 1653
戚 1654
戛 1655
戟 1656
截 1657
戬 1658
戮 1659
戳 1660
戴 1661
户 1662
戾 1663
房 1664
所 1665
扁 1666
扇 1667
扈 1668
扉 1669
手 1670
才 1671
扎 1672
扑 1673
扒 1674
打 1675
扔 1676
托 1677
扛 1678
扞 1679
扣 1680
扦 1681
执 1682
扩 1683
扪 1684
扫 1685
扬 1686
扭 1687
扮 1688
扯 1689
扰 1690
扳 1691
扶 1692
批 1693
扼 1694
找 1695
承 1696
技 1697
抄 1698
抉 1699
把 1700
抑 1701
抒 1702
抓 1703
投 1704
抖 1705
抗 1706
折 1707
抚 1708
抛 1709
抠 1710
抡 1711
抢 1712
护 1713
报 1714
抨 1715
披 1716
抬 1717
抱 1718
抵 1719
抹 1720
押 1721
抽 1722
抿 1723
拂 1724
拄 1725
担 1726
拆 1727
拇 1728
拈 1729
拉 1730
拌 1731
拍 1732
拎 1733
拐 1734
拒 1735
拓 1736
拔 1737
拖 1738
拗 1739
拘 1740
拙 1741
拚 1742
招 1743
拜 1744
拟 1745
拢 1746
拣 1747
拥 1748
拦 1749
拧 1750
拨 1751
择 1752
括 1753
拭 1754
拮 1755
拯 1756
拱 1757
拳 1758
拴 1759
拷 1760
拼 1761
拽 1762
拾 1763
拿 1764
持 1765
挂 1766
指 1767
按 1768
挎 1769
挑 1770
挖 1771
挚 1772
挛 1773
挝 1774
挞 1775
挟 1776
挠 1777
挡 1778
挣 1779
挤 1780
挥 1781
挨 1782
挪 1783
挫 1784
振 1785
挺 1786
挽 1787
捂 1788
捅 1789
捆 1790
捉 1791
捋 1792
捌 1793
捍 1794
捎 1795
捏 1796
捐 1797
捕 1798
捞 1799
损 1800
捡 1801
换 1802
捣 1803
捧 1804
据 1805
捶 1806
捷 1807
捺 1808
捻 1809
掀 1810
掂 1811
掇 1812
授 1813
掉 1814
掌 1815
掏 1816
掐 1817
排 1818
掖 1819
掘 1820
掠 1821
探 1822
掣 1823
接 1824
控 1825
推 1826
掩 1827
措 1828
掬 1829
掮 1830
掰 1831
掳 1832
掴 1833
掷 1834
掸 1835
掺 1836
揄 1837
揉 1838
揍 1839
描 1840
提 1841
插 1842
握 1843
揣 1844
揩 1845
揪 1846
揭 1847
援 1848
揶 1849
揽 1850
搀 1851
搁 1852
搂 1853
搅 1854
搏 1855
搐 1856
搓 1857
搔 1858
搜 1859
搞 1860
搡 1861
搧 1862
搪 1863
搬 1864
搭 1865
携 1866
搽 1867
摁 1868
摄 1869
摆 1870
摇 1871
摈 1872
摊 1873
摒 1874
摔 1875
摘 1876
摞 1877
摧 1878
摩 1879
摸 1880
摹 1881
撂 1882
撅 1883
撇 1884
撑 1885
撒 1886
撕 1887
撞 1888
撤 1889
撩 1890
撬 1891
播 1892
撮 1893
撰 1894
撵 1895
撸 1896
撺 1897
撼 1898
擀 1899
擂 1900
擅 1901
操 1902
擎 1903
擒 1904
擘 1905
擞 1906
擢 1907
擦 1908
攀 1909
攒 1910
攘 1911
攥 1912
攫 1913
支 1914
收 1915
攸 1916
改 1917
攻 1918
放 1919
政 1920
故 1921
效 1922
敌 1923
敏 1924
救 1925
敕 1926
敖 1927
教 1928
敛 1929
敝 1930
敞 1931
敢 1932
散 1933
敦 1934
敬 1935
数 1936
敲 1937
整 1938
敷 1939
文 1940
斋 1941
斌 1942
斐 1943
斑 1944
斓 1945
斗 1946
料 1947
斛 1948
斜 1949
斟 1950
斡 1951
斤 1952
斥 1953
斧 1954
斩 1955
断 1956
斯 1957
新 1958
方 1959
施 1960
旁 1961
旅 1962
旋 1963
旌 1964
族 1965
旖 1966
旗 1967
无 1968
既 1969
日 1970
旦 1971
旧 1972
旨 1973
早 1974
旬 1975
旭 1976
旮 1977
旯 1978
旱 1979
时 1980
旷 1981
旺 1982
旻 1983
昀 1984
昂 1985
昆 1986
昊 1987
昌 1988
明 1989
昏 1990
易 1991
昔 1992
昕 1993
昙 1994
昝 1995
星 1996
映 1997
春 1998
昧 1999
昨 2000
昭 2001
是 2002
昱 2003
昴 2004
昵 2005
昶 2006
昼 2007
显 2008
晃 2009
晋 2010
晌 2011
晏 2012
晒 2013
晓 2014
晔 2015
晕 2016
晖 2017
晗 2018
晚 2019
晞 2020
晟 2021
晤 2022
晦 2023
晨 2024
普 2025
景 2026
晰 2027
晴 2028
晶 2029
晷 2030
智 2031
晾 2032
暂 2033
暄 2034
暇 2035
暌 2036
暑 2037
暖 2038
暗 2039
暧 2040
暨 2041
暮 2042
暴 2043
暹 2044
暾 2045
曈 2046
曙 2047
曜 2048
曝 2049
曦 2050
曰 2051
曲 2052
曳 2053
更 2054
曹 2055
曼 2056
曾 2057
替 2058
最 2059
月 2060
有 2061
朋 2062
服 2063
朐 2064
朔 2065
朕 2066
朗 2067
望 2068
朝 2069
期 2070
朦 2071
木 2072
未 2073
末 2074
本 2075
札 2076
术 2077
朱 2078
朴 2079
朵 2080
机 2081
朽 2082
杀 2083
杂 2084
权 2085
杆 2086
杈 2087
杉 2088
李 2089
杏 2090
材 2091
村 2092
杓 2093
杖 2094
杜 2095
杞 2096
束 2097
杠 2098
条 2099
来 2100
杨 2101
杭 2102
杯 2103
杰 2104
杳 2105
杵 2106
杷 2107
松 2108
板 2109
极 2110
构 2111
枇 2112
枉 2113
枋 2114
析 2115
枕 2116
林 2117
枚 2118
果 2119
枝 2120
枞 2121
枢 2122
枣 2123
枥 2124
枪 2125
枫 2126
枭 2127
枯 2128
枰 2129
枳 2130
架 2131
枷 2132
枸 2133
柃 2134
柄 2135
柏 2136
某 2137
柑 2138
柒 2139
染 2140
柔 2141
柘 2142
柚 2143
柜 2144
柞 2145
柠 2146
查 2147
柩 2148
柬 2149
柯 2150
柱 2151
柳 2152
柴 2153
柿 2154
栀 2155
栅 2156
标 2157
栈 2158
栋 2159
栌 2160
栎 2161
栏 2162
树 2163
栓 2164
栖 2165
栗 2166
校 2167
栩 2168
株 2169
样 2170
核 2171
根 2172
格 2173
栽 2174
栾 2175
桁 2176
桂 2177
桃 2178
框 2179
案 2180
桉 2181
桌 2182
桎 2183
桐 2184
桑 2185
桓 2186
桔 2187
桠 2188
桢 2189
档 2190
桥 2191
桦 2192
桨 2193
桩 2194
桴 2195
桶 2196
桷 2197
梁 2198
梅 2199
梆 2200
梏 2201
梓 2202
梗 2203
梢 2204
梦 2205
梧 2206
梨 2207
梭 2208
梯 2209
械 2210
梳 2211
梵 2212
检 2213
棂 2214
棉 2215
棋 2216
棍 2217
棒 2218
棕 2219
棘 2220
棚 2221
棠 2222
棣 2223
森 2224
棱 2225
棵 2226
棺 2227
椁 2228
椅 2229
椋 2230
植 2231
椎 2232
椒 2233
椟 2234
椤 2235
椭 2236
椰 2237
椴 2238
椹 2239
椿 2240
楂 2241
楔 2242
楚 2243
楞 2244
楠 2245
楣 2246
楷 2247
楸 2248
楼 2249
概 2250
榄 2251
榆 2252
榈 2253
榉 2254
榔 2255
榕 2256
榛 2257
榜 2258
榨 2259
榫 2260
榭 2261
榴 2262
榷 2263
榻 2264
槃 2265
槌 2266
槎 2267
槐 2268
槛 2269
槟 2270
槭 2271
槽 2272
槿 2273
樊 2274
樟 2275
模 2276
樨 2277
横 2278
樯 2279
樱 2280
樵 2281
樽 2282
樾 2283
橄 2284
橇 2285
橐 2286
橘 2287
橙 2288
橡 2289
橱 2290
檀 2291
檐 2292
檗 2293
檬 2294
欠 2295
次 2296
欢 2297
欣 2298
欧 2299
欲 2300
欸 2301
欺 2302
款 2303
歆 2304
歇 2305
歉 2306
歌 2307
歙 2308
止 2309
正 2310
此 2311
步 2312
武 2313
歧 2314
歩 2315
歪 2316
歹 2317
死 2318
歼 2319
殁 2320
殃 2321
殆 2322
殇 2323
殉 2324
殊 2325
残 2326
殒 2327
殓 2328
殖 2329
殚 2330
殡 2331
殴 2332
段 2333
殷 2334
殿 2335
毁 2336
毂 2337
毅 2338
毋 2339
母 2340
每 2341
毒 2342
毓 2343
比 2344
毕 2345
毗 2346
毙 2347
毛 2348
毡 2349
毫 2350
毯 2351
毽 2352
氏 2353
民 2354
氓 2355
气 2356
氚 2357
氛 2358
氟 2359
氢 2360
氤 2361
氦 2362
氧 2363
氨 2364
氪 2365
氮 2366
氯 2367
氰 2368
氲 2369
水 2370
永 2371
汀 2372
汁 2373
求 2374
汇 2375
汉 2376
汊 2377
汐 2378
汕 2379
汗 2380
汛 2381
汝 2382
汞 2383
江 2384
池 2385
污 2386
汤 2387
汨 2388
汩 2389
汪 2390
汰 2391
汲 2392
汴 2393
汶 2394
汹 2395
汽 2396
汾 2397
沁 2398
沂 2399
沃 2400
沅 2401
沈 2402
沉 2403
沌 2404
沏 2405
沐 2406
沓 2407
沙 2408
沛 2409
沟 2410
没 2411
沢 2412
沣 2413
沥 2414
沦 2415
沧 2416
沪 2417
沫 2418
沭 2419
沮 2420
沱 2421
河 2422
沸 2423
油 2424
治 2425
沼 2426
沽 2427
沾 2428
沿 2429
泄 2430
泉 2431
泊 2432
泌 2433
泓 2434
泔 2435
法 2436
泖 2437
泗 2438
泛 2439
泞 2440
泠 2441
泡 2442
波 2443
泣 2444
泥 2445
注 2446
泪 2447
泫 2448
泮 2449
泯 2450
泰 2451
泱 2452
泳 2453
泵 2454
泷 2455
泸 2456
泺 2457
泻 2458
泼 2459
泽 2460
泾 2461
洁 2462
洋 2463
洒 2464
洗 2465
洙 2466
洛 2467
洞 2468
津 2469
洪 2470
洮 2471
洱 2472
洲 2473
洵 2474
洹 2475
洺 2476
活 2477
洼 2478
洽 2479
派 2480
流 2481
浃 2482
浅 2483
浆 2484
浇 2485
浈 2486
浊 2487
测 2488
济 2489
浏 2490
浐 2491
浑 2492
浒 2493
浓 2494
浔 2495
浙 2496
浚 2497
浜 2498
浠 2499
浣 2500
浦 2501
浩 2502
浪 2503
浮 2504
浴 2505
海 2506
浸 2507
涂 2508
涅 2509
消 2510
涉 2511
涌 2512
涎 2513
涑 2514
涓 2515
涕 2516
涛 2517
涝 2518
涞 2519
涟 2520
涠 2521
涡 2522
涣 2523
涤 2524
润 2525
涧 2526
涨 2527
涩 2528
涪 2529
涮 2530
涯 2531
液 2532
涵 2533
涸 2534
涿 2535
淀 2536
淄 2537
淅 2538
淆 2539
淇 2540
淋 2541
淌 2542
淑 2543
淖 2544
淘 2545
淝 2546
淞 2547
淡 2548
淤 2549
淦 2550
淫 2551
淬 2552
淮 2553
深 2554
淳 2555
混 2556
淹 2557
添 2558
淼 2559
清 2560
渊 2561
渌 2562
渍 2563
渎 2564
渐 2565
渑 2566
渔 2567
渗 2568
渚 2569
渝 2570
渠 2571
渡 2572
渣 2573
渤 2574
渥 2575
温 2576
渭 2577
港 2578
渲 2579
渴 2580
游 2581
渺 2582
湃 2583
湄 2584
湉 2585
湍 2586
湎 2587
湖 2588
湘 2589
湛 2590
湫 2591
湾 2592
湿 2593
溃 2594
溅 2595
溆 2596
溉 2597
溏 2598
源 2599
溜 2600
溟 2601
溢 2602
溥 2603
溧 2604
溪 2605
溯 2606
溶 2607
溺 2608
滁 2609
滇 2610
滋 2611
滑 2612
滔 2613
滕 2614
滘 2615
滚 2616
滞 2617
满 2618
滢 2619
滤 2620
滥 2621
滦 2622
滨 2623
滩 2624
滴 2625
滹 2626
漂 2627
漆 2628
漉 2629
漏 2630
漓 2631
演 2632
漕 2633
漠 2634
漩 2635
漪 2636
漫 2637
漭 2638
漯 2639
漱 2640
漳 2641
漾 2642
潆 2643
潇 2644
潋 2645
潍 2646
潘 2647
潜 2648
潞 2649
潢 2650
潦 2651
潭 2652
潮 2653
潸 2654
潺 2655
潼 2656
澄 2657
澈 2658
澍 2659
澎 2660
澜 2661
澡 2662
澧 2663
澳 2664
澶 2665
激 2666
濂 2667
濑 2668
濒 2669
濠 2670
濡 2671
濮 2672
濯 2673
瀑 2674
瀚 2675
瀛 2676
灌 2677
灏 2678
灞 2679
火 2680
灭 2681
灯 2682
灰 2683
灵 2684
灶 2685
灸 2686
灼 2687
灾 2688
灿 2689
炀 2690
炅 2691
炉 2692
炊 2693
炎 2694
炒 2695
炔 2696
炕 2697
炖 2698
炙 2699
炜 2700
炫 2701
炬 2702
炭 2703
炮 2704
炯 2705
炳 2706
炷 2707
炸 2708
点 2709
炼 2710
炽 2711
烀 2712
烁 2713
烂 2714
烃 2715
烈 2716
烊 2717
烘 2718
烙 2719
烛 2720
烟 2721
烤 2722
烦 2723
烧 2724
烨 2725
烩 2726
烫 2727
烬 2728
热 2729
烯 2730
烷 2731
烹 2732
烽 2733
焉 2734
焊 2735
焓 2736
焕 2737
焖 2738
焗 2739
焘 2740
焙 2741
焚 2742
焦 2743
焯 2744
焰 2745
焱 2746
然 2747
煊 2748
煌 2749
煎 2750
煜 2751
煞 2752
煤 2753
煦 2754
照 2755
煨 2756
煮 2757
煲 2758
煳 2759
煽 2760
熄 2761
熊 2762
熏 2763
熔 2764
熙 2765
熟 2766
熠 2767
熨 2768
熬 2769
熵 2770
熹 2771
燃 2772
燊 2773
燎 2774
燕 2775
燥 2776
燮 2777
爆 2778
爪 2779
爬 2780
爱 2781
爵 2782
父 2783
爷 2784
爸 2785
爹 2786
爽 2787
片 2788
版 2789
牌 2790
牍 2791
牒 2792
牙 2793
牛 2794
牟 2795
牠 2796
牡 2797
牢 2798
牧 2799
物 2800
牲 2801
牵 2802
特 2803
牺 2804
牾 2805
犀 2806
犁 2807
犄 2808
犇 2809
犊 2810
犒 2811
犟 2812
犬 2813
犯 2814
状 2815
犷 2816
犸 2817
犹 2818
狂 2819
狄 2820
狈 2821
狐 2822
狒 2823
狗 2824
狙 2825
狞 2826
狠 2827
狡 2828
狩 2829
独 2830
狭 2831
狮 2832
狰 2833
狱 2834
狸 2835
狼 2836
猁 2837
猎 2838
猖 2839
猛 2840
猜 2841
猝 2842
猥 2843
猩 2844
猪 2845
猫 2846
猬 2847
献 2848
猴 2849
猷 2850
猹 2851
猾 2852
猿 2853
獒 2854
獗 2855
獭 2856
獾 2857
玄 2858
率 2859
玉 2860
王 2861
玑 2862
玖 2863
玛 2864
玟 2865
玥 2866
玩 2867
玫 2868
玮 2869
环 2870
现 2871
玲 2872
玳 2873
玷 2874
玹 2875
玺 2876
玻 2877
珀 2878
珂 2879
珈 2880
珉 2881
珊 2882
珍 2883
珏 2884
珑 2885
珙 2886
珞 2887
珠 2888
珥 2889
班 2890
珮 2891
珲 2892
珺 2893
球 2894
琅 2895
理 2896
琉 2897
琊 2898
琏 2899
琐 2900
琛 2901
琢 2902
琤 2903
琥 2904
琦 2905
琨 2906
琪 2907
琬 2908
琮 2909
琰 2910
琳 2911
琴 2912
琵 2913
琶 2914
琼 2915
瑁 2916
瑄 2917
瑕 2918
瑙 2919
瑚 2920
瑛 2921
瑜 2922
瑞 2923
瑟 2924
瑠 2925
瑭 2926
瑰 2927
瑶 2928
瑷 2929
瑾 2930
璀 2931
璃 2932
璇 2933
璋 2934
璐 2935
璞 2936
璟 2937
璧 2938
璨 2939
瓜 2940
瓢 2941
瓣 2942
瓦 2943
瓮 2944
瓯 2945
瓶 2946
瓷 2947
甄 2948
甘 2949
甚 2950
甜 2951
生 2952
甥 2953
用 2954
甩 2955
甫 2956
甬 2957
甭 2958
田 2959
由 2960
甲 2961
申 2962
电 2963
男 2964
甸 2965
町 2966
画 2967
畅 2968
畈 2969
畊 2970
界 2971
畏 2972
畔 2973
留 2974
畜 2975
略 2976
番 2977
畴 2978
畸 2979
畿 2980
疃 2981
疆 2982
疏 2983
疑 2984
疖 2985
疗 2986
疙 2987
疚 2988
疝 2989
疟 2990
疡 2991
疣 2992
疤 2993
疫 2994
疮 2995
疯 2996
疱 2997
疲 2998
疴 2999
疵 3000
疸 3001
疹 3002
疼 3003
疽 3004
疾 3005
病 3006
症 3007
痉 3008
痊 3009
痍 3010
痒 3011
痔 3012
痕 3013
痘 3014
痛 3015
痞 3016
痢 3017
痣 3018
痧 3019
痨 3020
痪 3021
痫 3022
痰 3023
痱 3024
痴 3025
痹 3026
痼 3027
瘀 3028
瘁 3029
瘙 3030
瘟 3031
瘠 3032
瘢 3033
瘤 3034
瘦 3035
瘩 3036
瘪 3037
瘫 3038
瘳 3039
瘴 3040
瘸 3041
瘾 3042
癌 3043
癖 3044
癜 3045
癞 3046
癣 3047
癫 3048
登 3049
白 3050
百 3051
皂 3052
的 3053
皆 3054
皇 3055
皋 3056
皎 3057
皑 3058
皓 3059
皖 3060
皙 3061
皮 3062
皱 3063
皿 3064
盂 3065
盅 3066
盆 3067
盈 3068
益 3069
盎 3070
盏 3071
盐 3072
监 3073
盒 3074
盔 3075
盖 3076
盗 3077
盘 3078
盛 3079
盟 3080
目 3081
盯 3082
盱 3083
盲 3084
直 3085
相 3086
盹 3087
盼 3088
盾 3089
省 3090
眈 3091
眉 3092
看 3093
眙 3094
真 3095
眠 3096
眨 3097
眩 3098
眬 3099
眯 3100
眶 3101
眷 3102
眸 3103
眺 3104
眼 3105
着 3106
睁 3107
睇 3108
睐 3109
睑 3110
睛 3111
睡 3112
睢 3113
督 3114
睦 3115
睫 3116
睬 3117
睹 3118
睽 3119
睾 3120
睿 3121
瞄 3122
瞅 3123
瞌 3124
瞎 3125
瞑 3126
瞒 3127
瞟 3128
瞠 3129
瞥 3130
瞧 3131
瞩 3132
瞪 3133
瞬 3134
瞭 3135
瞰 3136
瞳 3137
瞻 3138
瞿 3139
矍 3140
矗 3141
矛 3142
矜 3143
矢 3144
矣 3145
知 3146
矩 3147
矫 3148
矬 3149
短 3150
矮 3151
石 3152
矶 3153
矸 3154
矽 3155
矾 3156
矿 3157
砀 3158
码 3159
砂 3160
砌 3161
砍 3162
砒 3163
研 3164
砖 3165
砚 3166
砝 3167
砣 3168
砥 3169
砭 3170
砰 3171
破 3172
砷 3173
砸 3174
砺 3175
砼 3176
砾 3177
础 3178
硅 3179
硌 3180
硒 3181
硕 3182
硖 3183
硚 3184
硝 3185
硫 3186
硬 3187
确 3188
硼 3189
碉 3190
碌 3191
碍 3192
碎 3193
碑 3194
碓 3195
碗 3196
碘 3197
碚 3198
碜 3199
碟 3200
碣 3201
碧 3202
碰 3203
碱 3204
碳 3205
碴 3206
碾 3207
磁 3208
磅 3209
磊 3210
磋 3211
磐 3212
磕 3213
磨 3214
磴 3215
磷 3216
磺 3217
礁 3218
示 3219
礼 3220
社 3221
祀 3222
祁 3223
祈 3224
祉 3225
祎 3226
祐 3227
祖 3228
祚 3229
祛 3230
祝 3231
神 3232
祟 3233
祠 3234
祢 3235
祥 3236
票 3237
祭 3238
祯 3239
祷 3240
祸 3241
祺 3242
禀 3243
禁 3244
禄 3245
禅 3246
福 3247
禧 3248
禹 3249
禺 3250
离 3251
禽 3252
禾 3253
秀 3254
私 3255
秃 3256
秆 3257
秉 3258
秋 3259
种 3260
科 3261
秒 3262
秘 3263
租 3264
秣 3265
秤 3266
秦 3267
秧 3268
秩 3269
积 3270
称 3271
秸 3272
移 3273
秽 3274
稀 3275
程 3276
稍 3277
税 3278
稔 3279
稚 3280
稞 3281
稠 3282
稣 3283
稳 3284
稷 3285
稹 3286
稻 3287
稼 3288
稽 3289
稿 3290
穆 3291
穗 3292
穴 3293
究 3294
穷 3295
穹 3296
空 3297
穿 3298
突 3299
窃 3300
窄 3301
窈 3302
窍 3303
窑 3304
窒 3305
窕 3306
窖 3307
窗 3308
窘 3309
窜 3310
窝 3311
窟 3312
窠 3313
窥 3314
窦 3315
窨 3316
窿 3317
立 3318
竖 3319
站 3320
竞 3321
竟 3322
章 3323
竣 3324
童 3325
竭 3326
端 3327
竹 3328
竺 3329
竽 3330
竿 3331
笃 3332
笆 3333
笈 3334
笋 3335
笑 3336
笔 3337
笙 3338
笛 3339
笠 3340
符 3341
笨 3342
第 3343
笳 3344
笸 3345
笼 3346
等 3347
筋 3348
筏 3349
筐 3350
筑 3351
筒 3352
答 3353
策 3354
筛 3355
筝 3356
筠 3357
筱 3358
筵 3359
筷 3360
筹 3361
签 3362
简 3363
箍 3364
箔 3365
箕 3366
算 3367
管 3368
箩 3369
箫 3370
箭 3371
箱 3372
箴 3373
篁 3374
篆 3375
篇 3376
篑 3377
篓 3378
篝 3379
篡 3380
篦 3381
篪 3382
篮 3383
篱 3384
篷 3385
篼 3386
簇 3387
簋 3388
簧 3389
簪 3390
簸 3391
簿 3392
籁 3393
籍 3394
米 3395
类 3396
籼 3397
籽 3398
粉 3399
粑 3400
粒 3401
粕 3402
粗 3403
粘 3404
粟 3405
粤 3406
粥 3407
粪 3408
粮 3409
粱 3410
粲 3411
粳 3412
粹 3413
粼 3414
粽 3415
精 3416
糊 3417
糕 3418
糖 3419
糗 3420
糙 3421
糟 3422
糠 3423
糯 3424
系 3425
紊 3426
素 3427
索 3428
紧 3429
紫 3430
累 3431
絮 3432
綦 3433
繁 3434
纂 3435
纠 3436
纡 3437
红 3438
纣 3439
纤 3440
约 3441
级 3442
纨 3443
纪 3444
纫 3445
纬 3446
纭 3447
纯 3448
纰 3449
纱 3450
纲 3451
纳 3452
纵 3453
纶 3454
纷 3455
纸 3456
纹 3457
纺 3458
纽 3459
纾 3460
线 3461
绀 3462
练 3463
组 3464
绅 3465
细 3466
织 3467
终 3468
绉 3469
绊 3470
绋 3471
绌 3472
绍 3473
绎 3474
经 3475
绑 3476
绒 3477
结 3478
绔 3479
绕 3480
绘 3481
给 3482
绚 3483
绛 3484
络 3485
绝 3486
绞 3487
统 3488
绢 3489
绣 3490
绥 3491
继 3492
绩 3493
绪 3494
绫 3495
续 3496
绮 3497
绯 3498
绰 3499
绳 3500
维 3501
绵 3502
绷 3503
绸 3504
绻 3505
综 3506
绽 3507
绿 3508
缀 3509
缄 3510
缅 3511
缆 3512
缇 3513
缉 3514
缎 3515
缓 3516
缔 3517
缕 3518
编 3519
缘 3520
缙 3521
缚 3522
缛 3523
缜 3524
缝 3525
缠 3526
缢 3527
缤 3528
缨 3529
缩 3530
缪 3531
缬 3532
缭 3533
缮 3534
缰 3535
缱 3536
缴 3537
缸 3538
缺 3539
罂 3540
罄 3541
罐 3542
网 3543
罔 3544
罕 3545
罗 3546
罚 3547
罡 3548
罢 3549
罩 3550
罪 3551
置 3552
署 3553
罹 3554
羁 3555
羊 3556
羌 3557
美 3558
羔 3559
羚 3560
羞 3561
羡 3562
群 3563
羧 3564
羯 3565
羲 3566
羸 3567
羹 3568
羽 3569
羿 3570
翁 3571
翅 3572
翊 3573
翌 3574
翎 3575
翔 3576
翘 3577
翟 3578
翠 3579
翡 3580
翩 3581
翰 3582
翱 3583
翻 3584
翼 3585
耀 3586
老 3587
考 3588
耄 3589
者 3590
耆 3591
耋 3592
而 3593
耍 3594
耐 3595
耒 3596
耕 3597
耗 3598
耘 3599
耙 3600
耜 3601
耪 3602
耳 3603
耶 3604
耷 3605
耸 3606
耻 3607
耽 3608
耿 3609
聂 3610
聆 3611
聊 3612
聋 3613
职 3614
联 3615
聘 3616
聚 3617
聪 3618
肃 3619
肆 3620
肇 3621
肉 3622
肋 3623
肌 3624
肖 3625
肘 3626
肚 3627
肛 3628
肝 3629
肠 3630
股 3631
肢 3632
肤 3633
肥 3634
肩 3635
肪 3636
肮 3637
肯 3638
肱 3639
育 3640
肴 3641
肺 3642
肾 3643
肿 3644
胀 3645
胁 3646
胃 3647
胆 3648
背 3649
胎 3650
胖 3651
胗 3652
胚 3653
胛 3654
胜 3655
胞 3656
胡 3657
胤 3658
胥 3659
胧 3660
胫 3661
胭 3662
胯 3663
胰 3664
胱 3665
胳 3666
胶 3667
胸 3668
胺 3669
能 3670
脂 3671
脆 3672
脉 3673
脊 3674
脍 3675
脏 3676
脐 3677
脑 3678
脓 3679
脖 3680
脚 3681
脯 3682
脱 3683
脸 3684
脾 3685
腆 3686
腈 3687
腊 3688
腋 3689
腌 3690
腐 3691
腑 3692
腓 3693
腔 3694
腕 3695
腥 3696
腩 3697
腭 3698
腮 3699
腰 3700
腱 3701
腴 3702
腹 3703
腺 3704
腻 3705
腼 3706
腾 3707
腿 3708
膀 3709
膈 3710
膊 3711
膏 3712
膑 3713
膛 3714
膜 3715
膝 3716
膨 3717
膳 3718
膺 3719
臀 3720
臂 3721
臃 3722
臆 3723
臊 3724
臣 3725
臧 3726
自 3727
臬 3728
臭 3729
至 3730
致 3731
臻 3732
臼 3733
舀 3734
舅 3735
舆 3736
舌 3737
舍 3738
舐 3739
舒 3740
舔 3741
舛 3742
舜 3743
舞 3744
舟 3745
航 3746
舫 3747
般 3748
舰 3749
舱 3750
舵 3751
舶 3752
舷 3753
舸 3754
船 3755
艇 3756
艋 3757
艘 3758
艮 3759
良 3760
艰 3761
色 3762
艳 3763
艺 3764
艾 3765
艿 3766
节 3767
芊 3768
芋 3769
芍 3770
芒 3771
芗 3772
芙 3773
芜 3774
芝 3775
芥 3776
芦 3777
芩 3778
芪 3779
芬 3780
芭 3781
芮 3782
芯 3783
花 3784
芳 3785
芷 3786
芸 3787
芹 3788
芽 3789
芾 3790
苇 3791
苋 3792
苍 3793
苏 3794
苑 3795
苓 3796
苔 3797
苗 3798
苛 3799
苞 3800
苟 3801
苡 3802
苣 3803
若 3804
苦 3805
苫 3806
苯 3807
英 3808
苷 3809
苹 3810
茁 3811
茂 3812
范 3813
茄 3814
茅 3815
茆 3816
茉 3817
茌 3818
茎 3819
茗 3820
茛 3821
茜 3822
茧 3823
茨 3824
茫 3825
茬 3826
茯 3827
茱 3828
茳 3829
茴 3830
茵 3831
茶 3832
茸 3833
茹 3834
茼 3835
荀 3836
荃 3837
荆 3838
荇 3839
草 3840
荏 3841
荐 3842
荒 3843
荔 3844
荚 3845
荛 3846
荞 3847
荟 3848
荠 3849
荡 3850
荣 3851
荤 3852
荧 3853
荨 3854
荫 3855
药 3856
荷 3857
荸 3858
荻 3859
荼 3860
莅 3861
莆 3862
莉 3863
莎 3864
莒 3865
莓 3866
莘 3867
莜 3868
莞 3869
莠 3870
莪 3871
莫 3872
莱 3873
莲 3874
莴 3875
获 3876
莹 3877
莺 3878
莽 3879
菀 3880
菁 3881
菅 3882
菇 3883
菊 3884
菌 3885
菏 3886
菖 3887
菘 3888
菜 3889
菠 3890
菡 3891
菩 3892
菱 3893
菲 3894
萃 3895
萄 3896
萋 3897
萌 3898
萍 3899
萎 3900
萝 3901
萤 3902
营 3903
萦 3904
萧 3905
萨 3906
萱 3907
萸 3908
落 3909
葆 3910
著 3911
葚 3912
葛 3913
葡 3914
董 3915
葩 3916
葫 3917
葬 3918
葱 3919
葳 3920
葵 3921
葺 3922
蒂 3923
蒋 3924
蒙 3925
蒜 3926
蒯 3927
蒲 3928
蒸 3929
蒿 3930
蓁 3931
蓄 3932
蓉 3933
蓓 3934
蓝 3935
蓟 3936
蓥 3937
蓦 3938
蓬 3939
蓼 3940
蔑 3941
蔓 3942
蔗 3943
蔚 3944
蔡 3945
蔫 3946
蔬 3947
蔷 3948
蔺 3949
蔻 3950
蔼 3951
蔽 3952
蕃 3953
蕉 3954
蕊 3955
蕙 3956
蕨 3957
蕲 3958
蕴 3959
蕾 3960
薄 3961
薇 3962
薏 3963
薛 3964
薪 3965
薯 3966
薰 3967
薷 3968
藁 3969
藉 3970
藏 3971
藐 3972
藓 3973
藕 3974
藜 3975
藠 3976
藤 3977
藩 3978
藻 3979
藿 3980
蘑 3981
蘸 3982
虎 3983
虏 3984
虐 3985
虑 3986
虔 3987
虚 3988
虞 3989
虫 3990
虱 3991
虹 3992
虻 3993
虽 3994
虾 3995
蚀 3996
蚁 3997
蚂 3998
蚊 3999
蚌 4000
蚓 4001
蚕 4002
蚝 4003
蚣 4004
蚤 4005
蚪 4006
蚬 4007
蚯 4008
蚱 4009
蚴 4010
蛀 4011
蛆 4012
蛇 4013
蛉 4014
蛊 4015
蛋 4016
蛎 4017
蛐 4018
蛔 4019
蛙 4020
蛛 4021
蛟 4022
蛤 4023
蛮 4024
蛰 4025
蛳 4026
蛹 4027
蛾 4028
蜀 4029
蜂 4030
蜃 4031
蜇 4032
蜈 4033
蜊 4034
蜍 4035
蜒 4036
蜓 4037
蜕 4038
蜗 4039
蜘 4040
蜚 4041
蜜 4042
蜡 4043
蜢 4044
蜥 4045
蜱 4046
蜴 4047
蜷 4048
蜻 4049
蜿 4050
蝇 4051
蝈 4052
蝉 4053
蝌 4054
蝎 4055
蝗 4056
蝙 4057
蝠 4058
蝮 4059
蝴 4060
蝶 4061
蝽 4062
螂 4063
螃 4064
螈 4065
融 4066
螨 4067
螳 4068
螺 4069
蟀 4070
蟆 4071
蟊 4072
蟋 4073
蟑 4074
蟒 4075
蟠 4076
蟹 4077
蟾 4078
蠊 4079
蠕 4080
蠡 4081
蠢 4082
血 4083
衅 4084
行 4085
衍 4086
衔 4087
街 4088
衙 4089
衡 4090
衢 4091
衣 4092
补 4093
表 4094
衩 4095
衫 4096
衬 4097
衮 4098
衰 4099
衲 4100
衷 4101
袁 4102
袂 4103
袄 4104
袅 4105
袈 4106
袋 4107
袍 4108
袒 4109
袖 4110
袜 4111
被 4112
袭 4113
袱 4114
裁 4115
裂 4116
装 4117
裆 4118
裔 4119
裕 4120
裘 4121
裙 4122
裟 4123
裤 4124
裨 4125
裱 4126
裳 4127
裴 4128
裸 4129
裹 4130
褂 4131
褐 4132
褒 4133
褓 4134
褔 4135
褚 4136
褛 4137
褥 4138
褪 4139
褴 4140
褶 4141
襁 4142
襄 4143
襟 4144
西 4145
要 4146
覃 4147
覆 4148
见 4149
观 4150
规 4151
觅 4152
视 4153
览 4154
觉 4155
觊 4156
觎 4157
觐 4158
觑 4159
角 4160
觞 4161
解 4162
觥 4163
触 4164
言 4165
訾 4166
詹 4167
誉 4168
誓 4169
警 4170
譬 4171
计 4172
订 4173
讣 4174
认 4175
讥 4176
讧 4177
讨 4178
让 4179
讪 4180
训 4181
议 4182
讯 4183
记 4184
讲 4185
讳 4186
讴 4187
讶 4188
讷 4189
许 4190
讹 4191
论 4192
讼 4193
讽 4194
设 4195
访 4196
诀 4197
证 4198
诃 4199
评 4200
诅 4201
识 4202
诈 4203
诉 4204
诊 4205
诋 4206
词 4207
诏 4208
译 4209
诓 4210
试 4211
诗 4212
诘 4213
诙 4214
诚 4215
诛 4216
话 4217
诞 4218
诟 4219
诠 4220
诡 4221
询 4222
诣 4223
诤 4224
该 4225
详 4226
诧 4227
诩 4228
诫 4229
诬 4230
语 4231
误 4232
诱 4233
诲 4234
说 4235
诵 4236
诶 4237
请 4238
诸 4239
诹 4240
诺 4241
读 4242
诽 4243
课 4244
诿 4245
谀 4246
谁 4247
调 4248
谅 4249
谆 4250
谈 4251
谊 4252
谋 4253
谌 4254
谍 4255
谎 4256
谏 4257
谐 4258
谑 4259
谓 4260
谕 4261
谖 4262
谘 4263
谙 4264
谚 4265
谛 4266
谜 4267
谟 4268
谢 4269
谣 4270
谤 4271
谦 4272
谧 4273
谨 4274
谩 4275
谬 4276
谭 4277
谮 4278
谯 4279
谱 4280
谴 4281
谶 4282
谷 4283
豁 4284
豆 4285
豇 4286
豉 4287
豌 4288
豚 4289
象 4290
豢 4291
豪 4292
豫 4293
豹 4294
豺 4295
貂 4296
貅 4297
貉 4298
貌 4299
貔 4300
贝 4301
贞 4302
负 4303
贡 4304
财 4305
责 4306
贤 4307
败 4308
账 4309
货 4310
质 4311
贩 4312
贪 4313
贫 4314
贬 4315
购 4316
贮 4317
贯 4318
贰 4319
贱 4320
贲 4321
贴 4322
贵 4323
贷 4324
贸 4325
费 4326
贺 4327
贻 4328
贼 4329
贾 4330
贿 4331
赁 4332
赂 4333
赃 4334
资 4335
赅 4336
赈 4337
赉 4338
赊 4339
赋 4340
赌 4341
赎 4342
赏 4343
赐 4344
赓 4345
赔 4346
赖 4347
赘 4348
赚 4349
赛 4350
赝 4351
赞 4352
赠 4353
赡 4354
赢 4355
赣 4356
赤 4357
赦 4358
赫 4359
走 4360
赳 4361
赴 4362
赵 4363
赶 4364
起 4365
趁 4366
超 4367
越 4368
趋 4369
趟 4370
趣 4371
足 4372
趴 4373
趵 4374
趸 4375
趺 4376
趾 4377
跃 4378
跄 4379
跆 4380
跋 4381
跌 4382
跎 4383
跑 4384
跚 4385
跛 4386
距 4387
跟 4388
跤 4389
跨 4390
跪 4391
跬 4392
路 4393
跳 4394
践 4395
跶 4396
跷 4397
跹 4398
跺 4399
跻 4400
踉 4401
踊 4402
踌 4403
踏 4404
踝 4405
踞 4406
踢 4407
踩 4408
踪 4409
踮 4410
踯 4411
踱 4412
踵 4413
踹 4414
踺 4415
蹁 4416
蹂 4417
蹄 4418
蹈 4419
蹉 4420
蹊 4421
蹋 4422
蹒 4423
蹚 4424
蹦 4425
蹩 4426
蹬 4427
蹭 4428
蹲 4429
蹴 4430
蹶 4431
蹼 4432
蹿 4433
躁 4434
躅 4435
躇 4436
躏 4437
身 4438
躬 4439
躯 4440
躲 4441
躺 4442
车 4443
轧 4444
轨 4445
轩 4446
轫 4447
转 4448
轮 4449
软 4450
轰 4451
轱 4452
轲 4453
轳 4454
轴 4455
轶 4456
轸 4457
轻 4458
轼 4459
载 4460
轿 4461
较 4462
辄 4463
辅 4464
辆 4465
辈 4466
辉 4467
辊 4468
辍 4469
辐 4470
辑 4471
输 4472
辕 4473
辖 4474
辗 4475
辘 4476
辙 4477
辛 4478
辜 4479
辞 4480
辟 4481
辣 4482
辨 4483
辩 4484
辫 4485
辰 4486
辱 4487
边 4488
辽 4489
达 4490
迁 4491
迂 4492
迄 4493
迅 4494
过 4495
迈 4496
迎 4497
运 4498
近 4499
返 4500
还 4501
这 4502
进 4503
远 4504
违 4505
连 4506
迟 4507
迢 4508
迥 4509
迦 4510
迩 4511
迪 4512
迫 4513
迭 4514
述 4515
迷 4516
迸 4517
迹 4518
追 4519
退 4520
送 4521
适 4522
逃 4523
逅 4524
逆 4525
选 4526
逊 4527
逋 4528
逍 4529
透 4530
逐 4531
逑 4532
递 4533
途 4534
逗 4535
通 4536
逛 4537
逝 4538
逞 4539
速 4540
造 4541
逡 4542
逢 4543
逮 4544
逯 4545
逵 4546
逸 4547
逻 4548
逼 4549
逾 4550
遁 4551
遂 4552
遇 4553
遍 4554
遏 4555
遐 4556
遑 4557
道 4558
遗 4559
遛 4560
遢 4561
遣 4562
遥 4563
遨 4564
遭 4565
遮 4566
遴 4567
遵 4568
避 4569
邀 4570
邂 4571
邃 4572
邋 4573
邑 4574
邓 4575
邕 4576
邙 4577
邛 4578
邝 4579
邡 4580
邢 4581
那 4582
邦 4583
邪 4584
邬 4585
邮 4586
邯 4587
邰 4588
邱 4589
邳 4590
邵 4591
邸 4592
邹 4593
邺 4594
邻 4595
郁 4596
郅 4597
郇 4598
郊 4599
郎 4600
郑 4601
郓 4602
郜 4603
郝 4604
郡 4605
郧 4606
部 4607
郫 4608
郭 4609
郯 4610
郴 4611
郸 4612
都 4613
鄂 4614
鄙 4615
鄞 4616
鄢 4617
鄱 4618
酉 4619
酊 4620
酋 4621
酌 4622
配 4623
酐 4624
酒 4625
酗 4626
酚 4627
酝 4628
酞 4629
酣 4630
酥 4631
酩 4632
酪 4633
酬 4634
酮 4635
酯 4636
酰 4637
酱 4638
酵 4639
酶 4640
酷 4641
酸 4642
酿 4643
醇 4644
醉 4645
醋 4646
醍 4647
醐 4648
醒 4649
醛 4650
醺 4651
采 4652
釉 4653
释 4654
里 4655
重 4656
野 4657
量 4658
金 4659
釜 4660
鉴 4661
銮 4662
鏖 4663
鑫 4664
钇 4665
针 4666
钉 4667
钊 4668
钎 4669
钏 4670
钐 4671
钒 4672
钓 4673
钗 4674
钙 4675
钛 4676
钜 4677
钝 4678
钞 4679
钟 4680
钠 4681
钢 4682
钣 4683
钥 4684
钦 4685
钧 4686
钨 4687
钩 4688
钮 4689
钯 4690
钰 4691
钱 4692
钲 4693
钳 4694
钴 4695
钵 4696
钻 4697
钼 4698
钾 4699
钿 4700
铀 4701
铁 4702
铂 4703
铃 4704
铄 4705
铅 4706
铆 4707
铉 4708
铋 4709
铍 4710
铎 4711
铐 4712
铑 4713
铖 4714
铛 4715
铜 4716
铝 4717
铟 4718
铠 4719
铡 4720
铣 4721
铤 4722
铧 4723
铨 4724
铩 4725
铬 4726
铭 4727
铮 4728
铰 4729
铲 4730
银 4731
铷 4732
铸 4733
铺 4734
链 4735
铿 4736
销 4737
锁 4738
锂 4739
锄 4740
锅 4741
锆 4742
锈 4743
锉 4744
锋 4745
锌 4746
锏 4747
锐 4748
锑 4749
锒 4750
错 4751
锚 4752
锟 4753
锡 4754
锢 4755
锣 4756
锤 4757
锥 4758
锦 4759
锨 4760
锭 4761
键 4762
锯 4763
锰 4764
锲 4765
锴 4766
锵 4767
锷 4768
锹 4769
锻 4770
镀 4771
镁 4772
镂 4773
镇 4774
镉 4775
镊 4776
镌 4777
镍 4778
镏 4779
镐 4780
镑 4781
镔 4782
镕 4783
镖 4784
镜 4785
镣 4786
镭 4787
镯 4788
镰 4789
镳 4790
镶 4791
长 4792
门 4793
闩 4794
闪 4795
闫 4796
闭 4797
问 4798
闯 4799
闰 4800
闲 4801
闳 4802
间 4803
闵 4804
闷 4805
闸 4806
闹 4807
闺 4808
闻 4809
闽 4810
闾 4811
阀 4812
阁 4813
阂 4814
阄 4815
阅 4816
阆 4817
阉 4818
阎 4819
阐 4820
阑 4821
阔 4822
阕 4823
阖 4824
阙 4825
阚 4826
阜 4827
队 4828
阡 4829
阪 4830
阮 4831
阱 4832
防 4833
阳 4834
阴 4835
阵 4836
阶 4837
阻 4838
阿 4839
陀 4840
陂 4841
附 4842
际 4843
陆 4844
陇 4845
陈 4846
陉 4847
陋 4848
陌 4849
降 4850
限 4851
陕 4852
陛 4853
陡 4854
院 4855
除 4856
陨 4857
险 4858
陪 4859
陬 4860
陵 4861
陶 4862
陷 4863
隅 4864
隆 4865
隋 4866
隍 4867
随 4868
隐 4869
隔 4870
隗 4871
隘 4872
隙 4873
障 4874
隧 4875
隶 4876
隼 4877
隽 4878
难 4879
雀 4880
雁 4881
雄 4882
雅 4883
集 4884
雇 4885
雉 4886
雌 4887
雍 4888
雏 4889
雒 4890
雕 4891
雨 4892
雪 4893
雯 4894
雳 4895
零 4896
雷 4897
雹 4898
雾 4899
需 4900
霁 4901
霄 4902
霆 4903
震 4904
霈 4905
霉 4906
霍 4907
霎 4908
霏 4909
霓 4910
霖 4911
霜 4912
霞 4913
霪 4914
露 4915
霸 4916
霹 4917
霾 4918
靑 4919
青 4920
靓 4921
靖 4922
静 4923
靛 4924
非 4925
靠 4926
靡 4927
面 4928
革 4929
靳 4930
靴 4931
靶 4932
鞅 4933
鞋 4934
鞍 4935
鞑 4936
鞘 4937
鞠 4938
鞭 4939
韦 4940
韧 4941
韩 4942
韫 4943
韬 4944
韭 4945
音 4946
韵 4947
韶 4948
页 4949
顶 4950
顷 4951
项 4952
顺 4953
须 4954
顽 4955
顾 4956
顿 4957
颀 4958
颁 4959
颂 4960
预 4961
颅 4962
领 4963
颇 4964
颈 4965
颊 4966
颌 4967
颍 4968
颐 4969
频 4970
颓 4971
颖 4972
颗 4973
题 4974
颚 4975
颜 4976
额 4977
颠 4978
颢 4979
颤 4980
颦 4981
颧 4982
风 4983
飒 4984
飓 4985
飘 4986
飙 4987
飚 4988
飞 4989
食 4990
飧 4991
餍 4992
餐 4993
餮 4994
饕 4995
饥 4996
饨 4997
饪 4998
饭 4999
饮 5000
饯 5001
饰 5002
饱 5003
饲 5004
饴 5005
饵 5006
饶 5007
饷 5008
饺 5009
饼 5010
饽 5011
饿 5012
馀 5013
馁 5014
馄 5015
馅 5016
馆 5017
馈 5018
馊 5019
馋 5020
馍 5021
馏 5022
馑 5023
馒 5024
馕 5025
首 5026
馗 5027
香 5028
馥 5029
馨 5030
马 5031
驭 5032
驮 5033
驯 5034
驰 5035
驱 5036
驳 5037
驴 5038
驶 5039
驷 5040
驸 5041
驹 5042
驻 5043
驼 5044
驾 5045
驿 5046
骁 5047
骂 5048
骄 5049
骅 5050
骆 5051
骇 5052
骈 5053
骊 5054
骋 5055
验 5056
骏 5057
骐 5058
骑 5059
骓 5060
骗 5061
骚 5062
骛 5063
骜 5064
骝 5065
骞 5066
骠 5067
骡 5068
骤 5069
骥 5070
骨 5071
骰 5072
骷 5073
骸 5074
骺 5075
骼 5076
髂 5077
髅 5078
髋 5079
髌 5080
髓 5081
高 5082
髦 5083
髯 5084
鬃 5085
鬓 5086
鬟 5087
鬼 5088
魁 5089
魂 5090
魄 5091
魅 5092
魇 5093
魉 5094
魍 5095
魏 5096
魔 5097
魟 5098
鱼 5099
鱿 5100
鲁 5101
鲅 5102
鲈 5103
鲍 5104
鲑 5105
鲜 5106
鲟 5107
鲠 5108
鲢 5109
鲤 5110
鲨 5111
鲫 5112
鲭 5113
鲳 5114
鲶 5115
鲷 5116
鲸 5117
鲼 5118
鳃 5119
鳄 5120
鳅 5121
鳌 5122
鳍 5123
鳕 5124
鳖 5125
鳗 5126
鳝 5127
鳞 5128
鳟 5129
鸟 5130
鸠 5131
鸡 5132
鸢 5133
鸣 5134
鸥 5135
鸦 5136
鸩 5137
鸪 5138
鸫 5139
鸭 5140
鸯 5141
鸳 5142
鸵 5143
鸽 5144
鸾 5145
鸿 5146
鹁 5147
鹂 5148
鹃 5149
鹅 5150
鹉 5151
鹊 5152
鹌 5153
鹏 5154
鹑 5155
鹜 5156
鹞 5157
鹤 5158
鹦 5159
鹧 5160
鹫 5161
鹭 5162
鹰 5163
鹳 5164
鹿 5165
麂 5166
麋 5167
麒 5168
麓 5169
麝 5170
麟 5171
麦 5172
麸 5173
麻 5174
麾 5175
黄 5176
黍 5177
黎 5178
黏 5179
黑 5180
黔 5181
默 5182
黛 5183
黝 5184
黟 5185
黯 5186
鼎 5187
鼓 5188
鼠 5189
鼬 5190
鼹 5191
鼻 5192
鼾 5193
齐 5194
齿 5195
龃 5196
龄 5197
龅 5198
龈 5199
龉 5200
龊 5201
龌 5202
龙 5203
龚 5204
龟 5205
𫖯 5206
𫚉 5207
